# Supplementary material for: Homoeolog Inference Methods Requiring Bidirectional Best Hits or Synteny Miss Many Pairs
Source: Genome Biol Evol. 2021 Apr 19;13(6):evab077. doi: 10.1093/gbe/evab077 (PMC8214411; doi:10.1093/gbe/evab077)
Supplement: evab077_Supplementary_Data [file evab077_supplementary_data.zip]

Archive with 3 entries (3 files):
- Supplemental_Table_4_GO_df.csv
- BBH_Supplementary_file_revised_round2_clean.docx
- Homoeolog_BBH_vs_OMA_all_analyses_1Apr2021.ipynb
