# Supplementary material for: Homoeolog Inference Methods Requiring Bidirectional Best Hits or Synteny Miss Many Pairs
Source: Genome Biol Evol. 2021 Apr 19;13(6):evab077. doi: 10.1093/gbe/evab077 (PMC8214411; doi:10.1093/gbe/evab077)
Supplement: evab077_Supplementary_Data [file evab077_supplementary_data.zip › Supplemental_Table_4_GO_df.csv]

	class	# GO	NS	name	depth	ratio_in_study	ratio_in_pop	p_uncorrected	p_bonferroni
0	BBH_syntenic	GO:0008150	BP	biological_process	0	22176/47250	24512/53656	7.384849148126999e-57	4.4973731312093425e-53
1	BBH_syntenic	GO:0065007	BP	biological regulation	1	5535/47250	5907/53656	1.7457739261921585e-52	1.0631763210510243e-48
2	BBH_syntenic	GO:0050789	BP	regulation of biological process	2	4957/47250	5291/53656	1.7477938155323462e-46	1.0644064336591989e-42
3	BBH_syntenic	GO:0050794	BP	regulation of cellular process	3	4527/47250	4839/53656	3.959833260727203e-40	2.4115384557828665e-36
4	BBH_syntenic	GO:0019219	BP	regulation of nucleobase-containing compound metabolic process	5	2652/47250	2794/53656	7.767946326142316e-37	4.7306793126206696e-33
5	BBH_syntenic	GO:0051252	BP	regulation of RNA metabolic process	6	2609/47250	2749/53656	3.5108880426221504e-36	2.1381308179568896e-32
6	BBH_syntenic	GO:0010468	BP	regulation of gene expression	5	2915/47250	3084/53656	8.525005267469432e-36	5.191728207888884e-32
7	BBH_syntenic	GO:0019222	BP	regulation of metabolic process	3	3447/47250	3667/53656	1.2089588097921514e-35	7.362559151634202e-32
8	BBH_syntenic	GO:0060255	BP	regulation of macromolecule metabolic process	4	3310/47250	3518/53656	3.255911862493226e-35	1.9828503242583745e-31
9	BBH_syntenic	GO:2001141	BP	regulation of RNA biosynthetic process	7	2542/47250	2680/53656	1.2009884759304603e-34	7.314019818416505e-31
10	BBH_syntenic	GO:1903506	BP	regulation of nucleic acid-templated transcription	8	2541/47250	2679/53656	1.6447705408910652e-34	1.0016652594026588e-30
11	BBH_syntenic	GO:0006355	BP	regulation of transcription, DNA-templated	9	2526/47250	2664/53656	5.127819796654984e-34	3.1228422561628845e-30
12	BBH_syntenic	GO:0051171	BP	regulation of nitrogen compound metabolic process	4	3097/47250	3290/53656	1.948223982253707e-33	1.1864684051925078e-29
13	BBH_syntenic	GO:0080090	BP	regulation of primary metabolic process	4	3115/47250	3310/53656	2.155979574194835e-33	1.3129915606846545e-29
14	BBH_syntenic	GO:0031326	BP	regulation of cellular biosynthetic process	5	2724/47250	2882/53656	2.4075772103068025e-33	1.4662145210768426e-29
15	BBH_syntenic	GO:0009889	BP	regulation of biosynthetic process	4	2731/47250	2890/53656	2.962700386651237e-33	1.8042845354706027e-29
16	BBH_syntenic	GO:0010556	BP	regulation of macromolecule biosynthetic process	5	2714/47250	2872/53656	4.114028076742405e-33	2.5054430987361247e-29
17	BBH_syntenic	GO:0031323	BP	regulation of cellular metabolic process	4	3121/47250	3319/53656	1.4048846148740745e-32	8.555747304583113e-29
18	BBH_syntenic	GO:2000112	BP	regulation of cellular macromolecule biosynthetic process	6	2694/47250	2852/53656	2.1605526727245646e-32	1.3157765776892598e-28
19	BBH_syntenic	GO:0009987	BP	cellular process	1	15543/47250	17247/53656	1.0526808681182696e-24	6.4108264868402614e-21
20	BBH_syntenic	GO:0043412	BP	macromolecule modification	4	3869/47250	4225/53656	2.3373385078917233e-14	1.4234391513060594e-10
21	BBH_syntenic	GO:0006629	BP	lipid metabolic process	3	1262/47250	1348/53656	7.607533907919892e-12	4.6329881499232144e-08
22	BBH_syntenic	GO:0008152	BP	metabolic process	1	13552/47250	15131/53656	1.0859066141056278e-11	6.613171279903274e-08
23	BBH_syntenic	GO:0065008	BP	regulation of biological quality	2	900/47250	953/53656	2.813614699125714e-11	1.7134913517675597e-07
24	BBH_syntenic	GO:1901360	BP	organic cyclic compound metabolic process	3	3097/47250	3387/53656	7.975311154970261e-11	4.856964493376888e-07
25	BBH_syntenic	GO:0071704	BP	organic substance metabolic process	2	10922/47250	12179/53656	2.2300558871377188e-10	1.3581040352668707e-06
26	BBH_syntenic	GO:0006793	BP	phosphorus metabolic process	3	3629/47250	3984/53656	2.4106627195942963e-10	1.4680935962329265e-06
27	BBH_syntenic	GO:0006796	BP	phosphate-containing compound metabolic process	4	3601/47250	3954/53656	3.4522915168137285e-10	2.102445533739561e-06
28	BBH_syntenic	GO:0045454	BP	cell redox homeostasis	5	290/47250	296/53656	4.3430098197009696e-10	2.6448929801978904e-06
29	BBH_syntenic	GO:0090304	BP	nucleic acid metabolic process	5	2055/47250	2233/53656	6.255839161427385e-10	3.809806049309278e-06
30	BBH_syntenic	GO:0006464	BP	cellular protein modification process	6	3523/47250	3869/53656	7.236952441925391e-10	4.407304037132563e-06
31	BBH_syntenic	GO:0036211	BP	protein modification process	5	3523/47250	3869/53656	7.236952441925391e-10	4.407304037132563e-06
32	BBH_syntenic	GO:0046483	BP	heterocycle metabolic process	3	2896/47250	3171/53656	1.4189278896352976e-09	8.641270847878963e-06
33	BBH_syntenic	GO:0006725	BP	cellular aromatic compound metabolic process	3	2962/47250	3245/53656	1.5118347473761262e-09	9.20707361152061e-06
34	BBH_syntenic	GO:0009451	BP	RNA modification	7	349/47250	360/53656	2.359437953969854e-09	1.4368977139676414e-05
35	BBH_syntenic	GO:0044237	BP	cellular metabolic process	2	10204/47250	11389/53656	8.926182508504749e-09	5.436045147679392e-05
36	BBH_syntenic	GO:0032259	BP	methylation	2	529/47250	556/53656	1.1609378110043218e-08	7.07011126901632e-05
37	BBH_syntenic	GO:0006260	BP	DNA replication	6	173/47250	174/53656	1.1681626935724108e-08	7.114110803855982e-05
38	BBH_syntenic	GO:0042592	BP	homeostatic process	3	550/47250	579/53656	1.5206064981619486e-08	9.260493573806263e-05
39	BBH_syntenic	GO:0006644	BP	phospholipid metabolic process	5	330/47250	341/53656	1.8668792489854185e-08	0.0001136929462632
40	BBH_syntenic	GO:0019725	BP	cellular homeostasis	4	456/47250	478/53656	3.679786933113799e-08	0.0002240990242266
41	BBH_syntenic	GO:0044238	BP	primary metabolic process	2	10328/47250	11540/53656	5.6342988249484416e-08	0.0003431287984393
42	BBH_syntenic	GO:0050896	BP	response to stimulus	1	1765/47250	1925/53656	1.9765558593378049e-07	0.0012037225183367
43	BBH_syntenic	GO:0016311	BP	dephosphorylation	5	412/47250	433/53656	5.025762129000608e-07	0.0030606891365613
44	BBH_syntenic	GO:0006996	BP	organelle organization	4	871/47250	937/53656	7.548463545755788e-07	0.0045970142993652
45	BBH_syntenic	GO:0006139	BP	nucleobase-containing compound metabolic process	4	2579/47250	2837/53656	7.628642260634747e-07	0.0046458431367265
46	BBH_syntenic	GO:0018193	BP	peptidyl-amino acid modification	7	335/47250	350/53656	8.457330793495982e-07	0.005150514453239
47	BBH_syntenic	GO:0044255	BP	cellular lipid metabolic process	4	834/47250	897/53656	1.2483181290465574e-06	0.0076022574058935
48	BBH_syntenic	GO:0006259	BP	DNA metabolic process	6	496/47250	526/53656	1.8892923570092909e-06	0.0115057904541865
49	BBH_syntenic	GO:0006400	BP	tRNA modification	10	125/47250	126/53656	3.1147475405481075e-06	0.0189688125219379
50	BBH_syntenic	GO:0001101	BP	response to acid chemical	3	126/47250	127/53656	3.150184459582031e-06	0.0191846233588545
51	BBH_syntenic	GO:0016043	BP	cellular component organization	3	2235/47250	2458/53656	3.792215926127221e-06	0.0230945949901147
52	BBH_syntenic	GO:0032502	BP	developmental process	1	805/47250	867/53656	3.97869118022804e-06	0.0242302292875887
53	BBH_syntenic	GO:0016310	BP	phosphorylation	5	2663/47250	2937/53656	4.224856279847274e-06	0.0257293747442699
54	BBH_syntenic	GO:0051716	BP	cellular response to stimulus	2	752/47250	809/53656	5.263754234714649e-06	0.0320562632894122
55	BBH_syntenic	GO:0048519	BP	negative regulation of biological process	3	629/47250	674/53656	6.699678689831367e-06	0.040801043221073
2858	BBH_syntenic	GO:0110165	CC	cellular anatomical entity	1	20046/47250	21891/53656	8.784830740971083e-100	5.34996192125139e-96
2859	BBH_syntenic	GO:0005575	CC	cellular_component	0	21061/47250	23056/53656	6.892720850548644e-95	4.197666997984125e-91
2860	BBH_syntenic	GO:0031224	CC	intrinsic component of membrane	2	10302/47250	11220/53656	1.2699301061413583e-46	7.733874346400873e-43
2861	BBH_syntenic	GO:0016021	CC	integral component of membrane	3	10275/47250	11191/53656	2.1276543486715017e-46	1.2957414983409447e-42
2862	BBH_syntenic	GO:0043231	CC	intracellular membrane-bounded organelle	4	6610/47250	7117/53656	3.9402668726979685e-46	2.3996225254730625e-42
2863	BBH_syntenic	GO:0043227	CC	membrane-bounded organelle	3	6835/47250	7367/53656	6.381382693127607e-46	3.886262060114713e-42
2864	BBH_syntenic	GO:0016020	CC	membrane	2	5603/47250	6006/53656	1.5241653832874614e-45	9.282167184220639e-42
2865	BBH_syntenic	GO:0005634	CC	nucleus	5	4545/47250	4859/53656	4.0852708002465994e-40	2.487929917350179e-36
2866	BBH_syntenic	GO:0043226	CC	organelle	2	7927/47250	8703/53656	1.0620699899075648e-22	6.468006238537069e-19
2867	BBH_syntenic	GO:0043229	CC	intracellular organelle	3	7916/47250	8691/53656	1.2007977506032885e-22	7.312858301174028e-19
2868	BBH_syntenic	GO:0005737	CC	cytoplasm	2	2145/47250	2283/53656	6.094488183419688e-22	3.7115433037025904e-18
2869	BBH_syntenic	GO:0005829	CC	cytosol	2	1049/47250	1136/53656	2.77545224171883e-06	0.0169025041520676
3336	BBH_syntenic	GO:0003674	MF	molecular_function	0	25784/47250	28586/53656	1.3318465560215344e-59	8.110945526171143e-56
3337	BBH_syntenic	GO:0005488	MF	binding	1	16729/47250	18448/53656	3.407816895984122e-43	2.0753604896543304e-39
3338	BBH_syntenic	GO:0003824	MF	catalytic activity	1	14518/47250	16062/53656	2.212032479528507e-28	1.3471277800328607e-24
3339	BBH_syntenic	GO:0003677	MF	DNA binding	4	3435/47250	3683/53656	3.4557237959397246e-27	2.104535791727293e-23
3340	BBH_syntenic	GO:1901363	MF	heterocyclic compound binding	2	11252/47250	12455/53656	7.154086315216202e-20	4.356838565966667e-16
3341	BBH_syntenic	GO:0003676	MF	nucleic acid binding	3	5823/47250	6370/53656	7.714551149611387e-20	4.698161650113335e-16
3342	BBH_syntenic	GO:0097159	MF	organic cyclic compound binding	2	11268/47250	12474/53656	8.688825149683196e-20	5.291494516157067e-16
3343	BBH_syntenic	GO:0140110	MF	transcription regulator activity	1	1439/47250	1519/53656	3.595260290723524e-19	2.189513517050626e-15
3344	BBH_syntenic	GO:0003700	MF	DNA-binding transcription factor activity	2	1299/47250	1370/53656	7.780888215459209e-18	4.73856092321466e-14
3345	BBH_syntenic	GO:0016787	MF	hydrolase activity	2	4817/47250	5265/53656	4.1258825451219316e-17	2.512662469979257e-13
3346	BBH_syntenic	GO:0043565	MF	sequence-specific DNA binding	5	931/47250	975/53656	7.528091130426227e-16	4.584607498429572e-12
3347	BBH_syntenic	GO:0016740	MF	transferase activity	2	5855/47250	6439/53656	6.334682478849962e-15	3.857821629619626e-11
3348	BBH_syntenic	GO:0043167	MF	ion binding	2	9521/47250	10567/53656	1.9149471156235333e-13	1.1662027934147316e-09
3349	BBH_syntenic	GO:0008144	MF	drug binding	2	4231/47250	4639/53656	9.106259815609436e-13	5.545712227706146e-09
3350	BBH_syntenic	GO:0005524	MF	ATP binding	8	3984/47250	4368/53656	4.316136799826414e-12	2.6285273110942858e-08
3351	BBH_syntenic	GO:0035639	MF	purine ribonucleoside triphosphate binding	4	4470/47250	4926/53656	3.941715405616332e-10	2.4005046820203466e-06
3352	BBH_syntenic	GO:0140096	MF	catalytic activity, acting on a protein	2	4011/47250	4413/53656	4.4877079796147654e-10	2.7330141595853927e-06
3353	BBH_syntenic	GO:0042578	MF	phosphoric ester hydrolase activity	4	602/47250	634/53656	3.503079688772817e-09	2.1333755304626457e-05
3354	BBH_syntenic	GO:0016741	MF	transferase activity, transferring one-carbon groups	3	595/47250	627/53656	6.1311168930433354e-09	3.733850187863391e-05
3355	BBH_syntenic	GO:0008270	MF	zinc ion binding	6	1062/47250	1139/53656	6.583602506582599e-09	4.009413926508803e-05
3356	BBH_syntenic	GO:0008168	MF	methyltransferase activity	4	588/47250	620/53656	1.0695224181050592e-08	6.513391526259811e-05
3357	BBH_syntenic	GO:0036094	MF	small molecule binding	2	5423/47250	6013/53656	3.5448238739140654e-08	0.0002158797739213
3358	BBH_syntenic	GO:0043169	MF	cation binding	3	4781/47250	5294/53656	5.649641107168486e-08	0.0003440631434265
3359	BBH_syntenic	GO:0046872	MF	metal ion binding	4	4750/47250	5261/53656	8.559813246337915e-08	0.0005212926267019
3360	BBH_syntenic	GO:0043168	MF	anion binding	3	5318/47250	5900/53656	1.1390168428534641e-07	0.0006936612572977
3361	BBH_syntenic	GO:0016791	MF	phosphatase activity	5	533/47250	563/53656	1.3489040399110956e-07	0.0008214825603058
3362	BBH_syntenic	GO:0016772	MF	transferase activity, transferring phosphorus-containing groups	3	2916/47250	3208/53656	1.4560460479241598e-07	0.0008867320431858
3363	BBH_syntenic	GO:1901265	MF	nucleoside phosphate binding	3	5138/47250	5699/53656	1.482618702962324e-07	0.000902914790104
3364	BBH_syntenic	GO:0000166	MF	nucleotide binding	4	5138/47250	5699/53656	1.482618702962324e-07	0.000902914790104
3365	BBH_syntenic	GO:0005515	MF	protein binding	2	3000/47250	3307/53656	6.073394157064971e-07	0.0036986970416525
3366	BBH_syntenic	GO:0016301	MF	kinase activity	4	2616/47250	2879/53656	9.103220639130452e-07	0.0055438613692304
3367	BBH_syntenic	GO:0016817	MF	hydrolase activity, acting on acid anhydrides	3	1141/47250	1237/53656	1.5551683100935882e-06	0.0094709750084699
3368	BBH_syntenic	GO:0016818	MF	hydrolase activity, acting on acid anhydrides, in phosphorus-containing anhydrides	4	1140/47250	1236/53656	1.55553159888966e-06	0.009473187437238
3369	BBH_syntenic	GO:0030554	MF	adenyl nucleotide binding	6	4085/47250	4528/53656	1.846522610165466e-06	0.0112453226959076
3370	BBH_syntenic	GO:0016462	MF	pyrophosphatase activity	5	1139/47250	1235/53656	1.886189131818792e-06	0.0114868918127764
3371	BBH_syntenic	GO:0032559	MF	adenyl ribonucleotide binding	7	4082/47250	4525/53656	2.061555009717305e-06	0.0125548700091783
0	BBH_nonsyntenic	GO:0006412	BP	translation	7	53/980	1040/53656	3.659252510407948e-11	2.2284847788384407e-07
1	BBH_nonsyntenic	GO:0043604	BP	amide biosynthetic process	5	55/980	1116/53656	5.4422602725053606e-11	3.314336505955765e-07
2	BBH_nonsyntenic	GO:0043043	BP	peptide biosynthetic process	6	53/980	1059/53656	7.049456523883876e-11	4.29311902304528e-07
3	BBH_nonsyntenic	GO:0043603	BP	cellular amide metabolic process	4	58/980	1286/53656	5.109690103082697e-10	3.111801272777363e-06
4	BBH_nonsyntenic	GO:0044271	BP	cellular nitrogen compound biosynthetic process	4	79/980	2045/53656	6.359297690680727e-10	3.872812293624562e-06
5	BBH_nonsyntenic	GO:0006518	BP	peptide metabolic process	5	53/980	1140/53656	1.545327395525569e-09	9.411043838750716e-06
6	BBH_nonsyntenic	GO:0034645	BP	cellular macromolecule biosynthetic process	5	67/980	1678/53656	4.220010456058898e-09	2.569986367739869e-05
7	BBH_nonsyntenic	GO:0009059	BP	macromolecule biosynthetic process	4	69/980	1857/53656	4.352828157263423e-08	0.0002650872347773
8	BBH_nonsyntenic	GO:1901566	BP	organonitrogen compound biosynthetic process	4	69/980	1905/53656	1.0919366796584597e-07	0.000664989437912
9	BBH_nonsyntenic	GO:0000028	BP	ribosomal small subunit assembly	8	8/980	33/53656	1.115056895722551e-07	0.000679069649495
10	BBH_nonsyntenic	GO:0022618	BP	ribonucleoprotein complex assembly	7	15/980	163/53656	3.692794182592909e-07	0.002248911657199
11	BBH_nonsyntenic	GO:0071826	BP	ribonucleoprotein complex subunit organization	5	15/980	163/53656	3.692794182592909e-07	0.002248911657199
12	BBH_nonsyntenic	GO:0034641	BP	cellular nitrogen compound metabolic process	3	118/980	4172/53656	2.362717529452393e-06	0.014388949754365
466	BBH_nonsyntenic	GO:1990904	CC	ribonucleoprotein complex	2	39/980	678/53656	5.048460605756655e-10	3.0745125089058022e-06
467	BBH_nonsyntenic	GO:0044391	CC	ribosomal subunit	3	28/980	438/53656	1.510262733506615e-08	9.197500047055284e-05
468	BBH_nonsyntenic	GO:0005840	CC	ribosome	5	32/980	675/53656	1.323995114921689e-06	0.008063130249873
469	BBH_nonsyntenic	GO:0015935	CC	small ribosomal subunit	4	13/980	159/53656	8.085341379345942e-06	0.0492397290002167
566	BBH_nonsyntenic	GO:0003735	MF	structural constituent of ribosome	2	48/980	817/53656	2.407402770071573e-12	1.4661082869735878e-08
567	BBH_nonsyntenic	GO:0005198	MF	structural molecule activity	1	48/980	869/53656	2.0635952792309006e-11	1.2567295250516185e-07
568	BBH_nonsyntenic	GO:0004523	MF	RNA-DNA hybrid ribonuclease activity	8	12/980	73/53656	8.533702710266425e-09	5.197024950552253e-05
569	BBH_nonsyntenic	GO:0016891	MF	endoribonuclease activity, producing 5'-phosphomonoesters	7	12/980	97/53656	2.2169818116816209e-07	0.0013501419233141
570	BBH_nonsyntenic	GO:0016893	MF	endonuclease activity, active with either ribo- or deoxyribonucleic acids and producing 5'-phosphomonoesters	6	12/980	108/53656	7.220903672057099e-07	0.0043975303362827
571	BBH_nonsyntenic	GO:0004521	MF	endoribonuclease activity	6	12/980	122/53656	2.662971450431308e-06	0.0162174961331266
572	BBH_nonsyntenic	GO:0004540	MF	ribonuclease activity	5	14/980	178/53656	5.751427054551735e-06	0.03502619076222
0	nonBBH_syntenic	GO:0006412	BP	translation	7	276/4905	1040/53656	5.260852238983555e-61	3.2038590135409854e-57
1	nonBBH_syntenic	GO:0043043	BP	peptide biosynthetic process	6	276/4905	1059/53656	3.0312460006488073e-59	1.8460288143951232e-55
2	nonBBH_syntenic	GO:0043604	BP	amide biosynthetic process	5	277/4905	1116/53656	8.381899661311745e-55	5.104576893738853e-51
3	nonBBH_syntenic	GO:0006518	BP	peptide metabolic process	5	280/4905	1140/53656	2.1141350725222928e-54	1.2875082591660766e-50
4	nonBBH_syntenic	GO:0043603	BP	cellular amide metabolic process	4	288/4905	1286/53656	3.405397184223037e-47	2.0738868851918298e-43
5	nonBBH_syntenic	GO:0034645	BP	cellular macromolecule biosynthetic process	5	319/4905	1678/53656	5.696891450557931e-37	3.46940689338978e-33
6	nonBBH_syntenic	GO:1901566	BP	organonitrogen compound biosynthetic process	4	345/4905	1905/53656	1.6147989171412842e-35	9.83412540539042e-32
7	nonBBH_syntenic	GO:0009059	BP	macromolecule biosynthetic process	4	338/4905	1857/53656	3.0340904497761337e-35	1.8477610839136652e-31
8	nonBBH_syntenic	GO:0044271	BP	cellular nitrogen compound biosynthetic process	4	354/4905	2045/53656	2.6229342434575866e-32	1.5973669542656704e-28
9	nonBBH_syntenic	GO:0044249	BP	cellular biosynthetic process	3	445/4905	3397/53656	4.406120813960968e-15	2.6833275757022297e-11
10	nonBBH_syntenic	GO:1901576	BP	organic substance biosynthetic process	3	453/4905	3546/53656	1.2661106036458138e-13	7.710613576203004e-10
11	nonBBH_syntenic	GO:0009058	BP	biosynthetic process	2	460/4905	3683/53656	2.924175668001035e-12	1.78082298181263e-08
12	nonBBH_syntenic	GO:0006334	BP	nucleosome assembly	8	29/4905	83/53656	9.368064029193538e-11	5.705150993778865e-07
13	nonBBH_syntenic	GO:0051346	BP	negative regulation of hydrolase activity	5	22/4905	61/53656	8.537629971249837e-09	5.199416652491151e-05
14	nonBBH_syntenic	GO:0065004	BP	protein-DNA complex assembly	7	35/4905	134/53656	8.768075871185855e-09	5.339758205552186e-05
15	nonBBH_syntenic	GO:0034622	BP	cellular protein-containing complex assembly	6	78/4905	440/53656	1.5530748463742354e-08	9.458225814419092e-05
16	nonBBH_syntenic	GO:0034728	BP	nucleosome organization	6	29/4905	102/53656	2.079634049235e-08	0.0001266497135984
17	nonBBH_syntenic	GO:0035305	BP	negative regulation of dephosphorylation	8	14/4905	28/53656	3.243724053543633e-08	0.0001975427948608
18	nonBBH_syntenic	GO:0010923	BP	negative regulation of phosphatase activity	9	14/4905	28/53656	3.243724053543633e-08	0.0001975427948608
19	nonBBH_syntenic	GO:0032515	BP	negative regulation of phosphoprotein phosphatase activity	10	14/4905	28/53656	3.243724053543633e-08	0.0001975427948608
20	nonBBH_syntenic	GO:0035308	BP	negative regulation of protein dephosphorylation	9	14/4905	28/53656	3.243724053543633e-08	0.0001975427948608
21	nonBBH_syntenic	GO:0000028	BP	ribosomal small subunit assembly	8	15/4905	33/53656	5.3284988170566746e-08	0.0003245055779587
22	nonBBH_syntenic	GO:0044267	BP	cellular protein metabolic process	5	555/4905	4938/53656	1.844904988992095e-07	0.0011235471382961
23	nonBBH_syntenic	GO:0071824	BP	protein-DNA complex subunit organization	5	35/4905	153/53656	3.087040894084046e-07	0.0018800079044971
24	nonBBH_syntenic	GO:0019538	BP	protein metabolic process	4	662/4905	6040/53656	3.852858485848198e-07	0.0023463908178815
25	nonBBH_syntenic	GO:0034641	BP	cellular nitrogen compound metabolic process	3	472/4905	4172/53656	8.298779438591227e-07	0.005053956678102
26	nonBBH_syntenic	GO:0048544	BP	recognition of pollen	3	18/4905	60/53656	4.1255026219360745e-06	0.0251243109675906
27	nonBBH_syntenic	GO:0008037	BP	cell recognition	2	18/4905	60/53656	4.1255026219360745e-06	0.0251243109675906
769	nonBBH_syntenic	GO:0005840	CC	ribosome	5	204/4905	675/53656	4.956396423533554e-55	3.0184454219319346e-51
770	nonBBH_syntenic	GO:0044815	CC	DNA packaging complex	2	83/4905	149/53656	1.1693666733751887e-46	7.1214430408548994e-43
771	nonBBH_syntenic	GO:0000786	CC	nucleosome	3	83/4905	149/53656	1.1693666733751887e-46	7.1214430408548994e-43
772	nonBBH_syntenic	GO:0044391	CC	ribosomal subunit	3	137/4905	438/53656	3.7460992502488134e-39	2.281374443401528e-35
773	nonBBH_syntenic	GO:0032993	CC	protein-DNA complex	2	84/4905	181/53656	3.7698527094748645e-39	2.2958403000701928e-35
774	nonBBH_syntenic	GO:1990904	CC	ribonucleoprotein complex	2	157/4905	678/53656	7.0131393961383965e-28	4.2710018922482846e-24
775	nonBBH_syntenic	GO:0043232	CC	intracellular non-membrane-bounded organelle	4	287/4905	1634/53656	2.164183171557909e-27	1.3179875514787668e-23
776	nonBBH_syntenic	GO:0043228	CC	non-membrane-bounded organelle	3	287/4905	1634/53656	2.164183171557909e-27	1.3179875514787668e-23
777	nonBBH_syntenic	GO:0022627	CC	cytosolic small ribosomal subunit	5	54/4905	118/53656	2.5030940292283924e-25	1.5243842638000909e-21
778	nonBBH_syntenic	GO:0015935	CC	small ribosomal subunit	4	62/4905	159/53656	3.1406765901595093e-24	1.912672043407141e-20
779	nonBBH_syntenic	GO:0015934	CC	large ribosomal subunit	4	75/4905	279/53656	7.244437601271269e-18	4.4118624991742034e-14
780	nonBBH_syntenic	GO:0022625	CC	cytosolic large ribosomal subunit	5	55/4905	206/53656	2.2430355628879214e-13	1.366008657798744e-09
781	nonBBH_syntenic	GO:0032991	CC	protein-containing complex	1	476/4905	3996/53656	1.1413528871971463e-09	6.950839083030621e-06
782	nonBBH_syntenic	GO:0042788	CC	polysomal ribosome	6	10/4905	17/53656	4.2936585685939035e-07	0.0026148380682736
916	nonBBH_syntenic	GO:0003735	MF	structural constituent of ribosome	2	256/4905	817/53656	1.653422586772167e-72	1.0069343553442498e-68
917	nonBBH_syntenic	GO:0005198	MF	structural molecule activity	1	259/4905	869/53656	2.4987165107834464e-68	1.5217183550671188e-64
918	nonBBH_syntenic	GO:0046982	MF	protein heterodimerization activity	4	81/4905	241/53656	4.585868774529727e-26	2.792794083688604e-22
919	nonBBH_syntenic	GO:0043531	MF	ADP binding	8	56/4905	143/53656	3.8769195248635087e-22	2.3610439906418772e-18
920	nonBBH_syntenic	GO:0008146	MF	sulfotransferase activity	4	33/4905	65/53656	8.852576727440566e-18	5.3912192270113046e-14
921	nonBBH_syntenic	GO:0016782	MF	transferase activity, transferring sulfur-containing groups	3	33/4905	89/53656	7.208738417042435e-13	4.390121695978843e-09
922	nonBBH_syntenic	GO:0031386	MF	protein tag	1	16/4905	22/53656	1.0138350470620512e-12	6.174255436607892e-09
923	nonBBH_syntenic	GO:0004864	MF	protein phosphatase inhibitor activity	5	20/4905	54/53656	2.3844670907252417e-08	0.0001452140458251
924	nonBBH_syntenic	GO:0019212	MF	phosphatase inhibitor activity	4	20/4905	54/53656	2.3844670907252417e-08	0.0001452140458251
925	nonBBH_syntenic	GO:0033293	MF	monocarboxylic acid binding	5	25/4905	88/53656	1.9433815533266646e-07	0.0011835193659759
926	nonBBH_syntenic	GO:0010427	MF	abscisic acid binding	6	17/4905	46/53656	2.759758451462454e-07	0.0016806928969406
927	nonBBH_syntenic	GO:0019208	MF	phosphatase regulator activity	3	22/4905	74/53656	4.352041662715684e-07	0.0026503933725938
928	nonBBH_syntenic	GO:0019888	MF	protein phosphatase regulator activity	4	22/4905	74/53656	4.352041662715684e-07	0.0026503933725938
929	nonBBH_syntenic	GO:0019840	MF	isoprenoid binding	3	17/4905	48/53656	5.601681027134883e-07	0.0034114237455251
930	nonBBH_syntenic	GO:0004866	MF	endopeptidase inhibitor activity	5	17/4905	50/53656	1.0876061806085594e-06	0.0066235216399061
931	nonBBH_syntenic	GO:0061135	MF	endopeptidase regulator activity	4	17/4905	50/53656	1.0876061806085594e-06	0.0066235216399061
932	nonBBH_syntenic	GO:0031625	MF	ubiquitin protein ligase binding	5	21/4905	72/53656	1.1204019656480024e-06	0.0068232479707963
933	nonBBH_syntenic	GO:0044389	MF	ubiquitin-like protein ligase binding	4	21/4905	72/53656	1.1204019656480024e-06	0.0068232479707963
934	nonBBH_syntenic	GO:0030414	MF	peptidase inhibitor activity	4	17/4905	51/53656	1.4924897429414085e-06	0.0090892625345131
935	nonBBH_syntenic	GO:0061134	MF	peptidase regulator activity	3	17/4905	51/53656	1.4924897429414085e-06	0.0090892625345131
936	nonBBH_syntenic	GO:0031490	MF	chromatin DNA binding	5	12/4905	27/53656	1.5720136596804498e-06	0.0095735631874539
937	nonBBH_syntenic	GO:0043178	MF	alcohol binding	3	17/4905	52/53656	2.0286659195113626e-06	0.0123545754498241
938	nonBBH_syntenic	GO:0004857	MF	enzyme inhibitor activity	3	56/4905	321/53656	3.517021461539661e-06	0.0214186607007765
939	nonBBH_syntenic	GO:0015450	MF	P-P-bond-hydrolysis-driven protein transmembrane transporter activity	6	10/4905	21/53656	5.520533944576503e-06	0.0336200517224709
940	nonBBH_syntenic	GO:0046983	MF	protein dimerization activity	3	126/4905	923/53656	6.334239937879329e-06	0.0385755212216851
0	nonBBH_nonsyntenic	GO:0006412	BP	translation	7	400/2616	1040/53656	2.303666890764657e-251	1.402933136475676e-247
1	nonBBH_nonsyntenic	GO:0043043	BP	peptide biosynthetic process	6	400/2616	1059/53656	9.240786018561254e-248	5.6276386853038036e-244
2	nonBBH_nonsyntenic	GO:0043604	BP	amide biosynthetic process	5	400/2616	1116/53656	1.7868713017261977e-237	1.0882046227512546e-233
3	nonBBH_nonsyntenic	GO:0006518	BP	peptide metabolic process	5	400/2616	1140/53656	2.3232659849663895e-233	1.4148689848445311e-229
4	nonBBH_nonsyntenic	GO:0043603	BP	cellular amide metabolic process	4	400/2616	1286/53656	1.0989626795857724e-210	6.692682718677354e-207
5	nonBBH_nonsyntenic	GO:0044271	BP	cellular nitrogen compound biosynthetic process	4	465/2616	2045/53656	3.0366866324039474e-183	1.849342159134004e-179
6	nonBBH_nonsyntenic	GO:0034645	BP	cellular macromolecule biosynthetic process	5	422/2616	1678/53656	4.134703754561355e-183	2.518034586527865e-179
7	nonBBH_nonsyntenic	GO:0009059	BP	macromolecule biosynthetic process	4	440/2616	1857/53656	2.667208120840208e-180	1.6243297455916867e-176
8	nonBBH_nonsyntenic	GO:1901566	BP	organonitrogen compound biosynthetic process	4	430/2616	1905/53656	2.341119837314642e-167	1.4257419809246168e-163
9	nonBBH_nonsyntenic	GO:0044249	BP	cellular biosynthetic process	3	474/2616	3397/53656	1.2743767929713211e-100	7.760954669195347e-97
10	nonBBH_nonsyntenic	GO:0034641	BP	cellular nitrogen compound metabolic process	3	528/2616	4172/53656	2.2621300499713013e-96	1.3776372004325224e-92
11	nonBBH_nonsyntenic	GO:1901576	BP	organic substance biosynthetic process	3	475/2616	3546/53656	1.785892452319506e-94	1.087608503462579e-90
12	nonBBH_nonsyntenic	GO:0009058	BP	biosynthetic process	2	475/2616	3683/53656	1.0996677519125916e-88	6.696976609147683e-85
13	nonBBH_nonsyntenic	GO:0044267	BP	cellular protein metabolic process	5	500/2616	4938/53656	4.866791341440031e-58	2.963875926936978e-54
14	nonBBH_nonsyntenic	GO:0019538	BP	protein metabolic process	4	539/2616	6040/53656	1.1586914843750086e-45	7.056431139843802e-42
15	nonBBH_nonsyntenic	GO:0044260	BP	cellular macromolecule metabolic process	4	556/2616	6531/53656	4.000603551897276e-41	2.436367563105441e-37
16	nonBBH_nonsyntenic	GO:0022618	BP	ribonucleoprotein complex assembly	7	56/2616	163/53656	2.5818117013275237e-32	1.5723233261084623e-28
17	nonBBH_nonsyntenic	GO:0071826	BP	ribonucleoprotein complex subunit organization	5	56/2616	163/53656	2.5818117013275237e-32	1.5723233261084623e-28
18	nonBBH_nonsyntenic	GO:1901564	BP	organonitrogen compound metabolic process	3	573/2616	7543/53656	9.746365128665267e-29	5.935536363357148e-25
19	nonBBH_nonsyntenic	GO:0043170	BP	macromolecule metabolic process	3	624/2616	8530/53656	3.0880322907561885e-27	1.8806116650705188e-23
20	nonBBH_nonsyntenic	GO:0034622	BP	cellular protein-containing complex assembly	6	76/2616	440/53656	7.672410864214826e-22	4.6724982163068294e-18
21	nonBBH_nonsyntenic	GO:0006807	BP	nitrogen compound metabolic process	2	658/2616	9684/53656	1.5585140062175296e-20	9.491350297864755e-17
22	nonBBH_nonsyntenic	GO:0000028	BP	ribosomal small subunit assembly	8	19/2616	33/53656	4.7030169259918337e-17	2.864137307929027e-13
23	nonBBH_nonsyntenic	GO:0022613	BP	ribonucleoprotein complex biogenesis	4	34/2616	137/53656	2.499256409119371e-15	1.522047153153697e-11
24	nonBBH_nonsyntenic	GO:0065003	BP	protein-containing complex assembly	5	80/2616	627/53656	5.947080808558848e-15	3.621772212412338e-11
25	nonBBH_nonsyntenic	GO:0006754	BP	ATP biosynthetic process	11	25/2616	75/53656	6.9575192873155604e-15	4.237129245975176e-11
26	nonBBH_nonsyntenic	GO:0009206	BP	purine ribonucleoside triphosphate biosynthetic process	10	25/2616	80/53656	3.793238188471616e-14	2.3100820567792138e-10
27	nonBBH_nonsyntenic	GO:0009145	BP	purine nucleoside triphosphate biosynthetic process	9	25/2616	80/53656	3.793238188471616e-14	2.3100820567792138e-10
28	nonBBH_nonsyntenic	GO:0009144	BP	purine nucleoside triphosphate metabolic process	8	25/2616	80/53656	3.793238188471616e-14	2.3100820567792138e-10
29	nonBBH_nonsyntenic	GO:0009205	BP	purine ribonucleoside triphosphate metabolic process	9	25/2616	80/53656	3.793238188471616e-14	2.3100820567792138e-10
30	nonBBH_nonsyntenic	GO:0015985	BP	energy coupled proton transport, down electrochemical gradient	9	23/2616	71/53656	1.6610795872304465e-13	1.011597468623342e-09
31	nonBBH_nonsyntenic	GO:0015986	BP	ATP synthesis coupled proton transport	12	23/2616	71/53656	1.6610795872304465e-13	1.011597468623342e-09
32	nonBBH_nonsyntenic	GO:0000027	BP	ribosomal large subunit assembly	8	21/2616	59/53656	2.2452819682458441e-13	1.3673767186617191e-09
33	nonBBH_nonsyntenic	GO:0009199	BP	ribonucleoside triphosphate metabolic process	8	25/2616	86/53656	2.416923890734653e-13	1.4719066494574035e-09
34	nonBBH_nonsyntenic	GO:0009201	BP	ribonucleoside triphosphate biosynthetic process	9	25/2616	86/53656	2.416923890734653e-13	1.4719066494574035e-09
35	nonBBH_nonsyntenic	GO:0022607	BP	cellular component assembly	4	92/2616	832/53656	4.244517165226038e-13	2.5849109536226567e-09
36	nonBBH_nonsyntenic	GO:0009152	BP	purine ribonucleotide biosynthetic process	10	27/2616	108/53656	1.4767490565256226e-12	8.993401754241042e-09
37	nonBBH_nonsyntenic	GO:0045727	BP	positive regulation of translation	8	16/2616	40/53656	2.0037223617560675e-11	1.220266918309445e-07
38	nonBBH_nonsyntenic	GO:0034250	BP	positive regulation of cellular amide metabolic process	6	16/2616	40/53656	2.0037223617560675e-11	1.220266918309445e-07
39	nonBBH_nonsyntenic	GO:0009142	BP	nucleoside triphosphate biosynthetic process	8	25/2616	104/53656	2.485801239013388e-11	1.513852954559153e-07
40	nonBBH_nonsyntenic	GO:0043933	BP	protein-containing complex subunit organization	4	80/2616	732/53656	2.966463527815086e-11	1.8065762884393877e-07
41	nonBBH_nonsyntenic	GO:1902600	BP	proton transmembrane transport	8	32/2616	168/53656	3.4430944209122296e-11	2.0968445023355486e-07
42	nonBBH_nonsyntenic	GO:0044237	BP	cellular metabolic process	2	693/2616	11389/53656	4.688304836141607e-11	2.8551776452102386e-07
43	nonBBH_nonsyntenic	GO:0009141	BP	nucleoside triphosphate metabolic process	7	25/2616	109/53656	7.425406761352162e-11	4.522072717663467e-07
44	nonBBH_nonsyntenic	GO:0042273	BP	ribosomal large subunit biogenesis	5	20/2616	70/53656	8.266438676680992e-11	5.034261154098725e-07
45	nonBBH_nonsyntenic	GO:0006364	BP	rRNA processing	9	42/2616	290/53656	3.2652540340094005e-10	1.9885397067117253e-06
46	nonBBH_nonsyntenic	GO:0016072	BP	rRNA metabolic process	8	42/2616	297/53656	6.874614522448385e-10	4.186640244171067e-06
47	nonBBH_nonsyntenic	GO:0015858	BP	nucleoside transport	6	9/2616	13/53656	9.18658603749399e-10	5.59463089683384e-06
48	nonBBH_nonsyntenic	GO:0006417	BP	regulation of translation	7	25/2616	137/53656	1.1527379165411125e-08	7.020173911735373e-05
49	nonBBH_nonsyntenic	GO:0034248	BP	regulation of cellular amide metabolic process	5	25/2616	137/53656	1.1527379165411125e-08	7.020173911735373e-05
50	nonBBH_nonsyntenic	GO:0000387	BP	spliceosomal snRNP assembly	8	13/2616	39/53656	2.1016791586057532e-08	0.000127992260759
51	nonBBH_nonsyntenic	GO:0035592	BP	establishment of protein localization to extracellular region	5	11/2616	28/53656	3.5985611983215715e-08	0.0002191523769777
52	nonBBH_nonsyntenic	GO:0002790	BP	peptide secretion	7	11/2616	28/53656	3.5985611983215715e-08	0.0002191523769777
53	nonBBH_nonsyntenic	GO:0009306	BP	protein secretion	8	11/2616	28/53656	3.5985611983215715e-08	0.0002191523769777
54	nonBBH_nonsyntenic	GO:0071692	BP	protein localization to extracellular region	4	11/2616	28/53656	3.5985611983215715e-08	0.0002191523769777
55	nonBBH_nonsyntenic	GO:0006352	BP	DNA-templated transcription, initiation	8	21/2616	106/53656	3.7837233851243913e-08	0.000230428754154
56	nonBBH_nonsyntenic	GO:0006164	BP	purine nucleotide biosynthetic process	9	28/2616	184/53656	9.45376505808415e-08	0.0005757342920373
57	nonBBH_nonsyntenic	GO:0010608	BP	posttranscriptional regulation of gene expression	6	25/2616	152/53656	9.743490389488489e-08	0.0005933785647198
58	nonBBH_nonsyntenic	GO:0009260	BP	ribonucleotide biosynthetic process	9	28/2616	188/53656	1.5000541069132304e-07	0.0009135329511101
59	nonBBH_nonsyntenic	GO:0046390	BP	ribose phosphate biosynthetic process	6	28/2616	188/53656	1.5000541069132304e-07	0.0009135329511101
60	nonBBH_nonsyntenic	GO:0044085	BP	cellular component biogenesis	3	34/2616	264/53656	2.731330238698697e-07	0.0016633801153675
61	nonBBH_nonsyntenic	GO:0072522	BP	purine-containing compound biosynthetic process	5	28/2616	195/53656	3.248988173421341e-07	0.0019786337976135
62	nonBBH_nonsyntenic	GO:0022904	BP	respiratory electron transport chain	5	13/2616	48/53656	3.306934772432116e-07	0.0020139232764111
63	nonBBH_nonsyntenic	GO:0019932	BP	second-messenger-mediated signaling	6	10/2616	28/53656	4.35720705118539e-07	0.0026535390941719
64	nonBBH_nonsyntenic	GO:0019722	BP	calcium-mediated signaling	7	10/2616	28/53656	4.35720705118539e-07	0.0026535390941719
65	nonBBH_nonsyntenic	GO:0044238	BP	primary metabolic process	2	668/2616	11540/53656	4.889661272685572e-07	0.0029778037150655
66	nonBBH_nonsyntenic	GO:0000209	BP	protein polyubiquitination	10	13/2616	54/53656	1.4442995576393422e-06	0.0087957843060235
67	nonBBH_nonsyntenic	GO:0042254	BP	ribosome biogenesis	5	15/2616	74/53656	2.3948649942556502e-06	0.0145847278150169
68	nonBBH_nonsyntenic	GO:0034470	BP	ncRNA processing	8	47/2616	470/53656	4.131291406273512e-06	0.0251595646642056
69	nonBBH_nonsyntenic	GO:0043628	BP	ncRNA 3'-end processing	9	9/2616	28/53656	4.553235073681505e-06	0.0277292015987203
70	nonBBH_nonsyntenic	GO:0034654	BP	nucleobase-containing compound biosynthetic process	5	66/2616	751/53656	4.874981196945418e-06	0.0296886354893975
71	nonBBH_nonsyntenic	GO:1901264	BP	carbohydrate derivative transport	5	11/2616	43/53656	4.895891812668757e-06	0.0298159811391527
72	nonBBH_nonsyntenic	GO:0046034	BP	ATP metabolic process	2	26/2616	202/53656	6.631698840045283e-06	0.0403870459358757
508	nonBBH_nonsyntenic	GO:0005840	CC	ribosome	5	298/2616	675/53656	1.403098788055635e-206	8.544871619258818e-203
509	nonBBH_nonsyntenic	GO:0044391	CC	ribosomal subunit	3	224/2616	438/53656	1.5352675853630332e-172	9.349779594860872e-169
510	nonBBH_nonsyntenic	GO:1990904	CC	ribonucleoprotein complex	2	240/2616	678/53656	4.50280424373265e-139	2.7422077844331838e-135
511	nonBBH_nonsyntenic	GO:0043232	CC	intracellular non-membrane-bounded organelle	4	362/2616	1634/53656	6.089457759497177e-137	3.708479775533782e-133
512	nonBBH_nonsyntenic	GO:0043228	CC	non-membrane-bounded organelle	3	362/2616	1634/53656	6.089457759497177e-137	3.708479775533782e-133
513	nonBBH_nonsyntenic	GO:0015935	CC	small ribosomal subunit	4	108/2616	159/53656	3.0477306282416623e-102	1.8560679525991724e-98
514	nonBBH_nonsyntenic	GO:0022627	CC	cytosolic small ribosomal subunit	5	87/2616	118/53656	1.1172737341021886e-87	6.8041970406823295e-84
515	nonBBH_nonsyntenic	GO:0032991	CC	protein-containing complex	1	490/2616	3996/53656	6.749998190100013e-84	4.110748897770908e-80
516	nonBBH_nonsyntenic	GO:0015934	CC	large ribosomal subunit	4	116/2616	279/53656	2.1160156888600352e-76	1.2886535545157614e-72
517	nonBBH_nonsyntenic	GO:0022625	CC	cytosolic large ribosomal subunit	5	94/2616	206/53656	1.1715368557259653e-66	7.134659451371129e-63
518	nonBBH_nonsyntenic	GO:0044815	CC	DNA packaging complex	2	55/2616	149/53656	1.211514709682324e-33	7.378124581965352e-30
519	nonBBH_nonsyntenic	GO:0000786	CC	nucleosome	3	55/2616	149/53656	1.211514709682324e-33	7.378124581965352e-30
520	nonBBH_nonsyntenic	GO:0032993	CC	protein-DNA complex	2	55/2616	181/53656	1.1386457635156495e-28	6.9343526998103055e-25
521	nonBBH_nonsyntenic	GO:0033177	CC	proton-transporting two-sector ATPase complex, proton-transporting domain	3	15/2616	25/53656	4.1320830173647524e-14	2.5164385575751337e-10
522	nonBBH_nonsyntenic	GO:0042788	CC	polysomal ribosome	6	12/2616	17/53656	8.666653318734822e-13	5.277991871109507e-09
523	nonBBH_nonsyntenic	GO:0045263	CC	proton-transporting ATP synthase complex, coupling factor F(o)	4	10/2616	20/53656	8.787408480735591e-09	5.3515317647679744e-05
524	nonBBH_nonsyntenic	GO:0000276	CC	mitochondrial proton-transporting ATP synthase complex, coupling factor F(o)	5	10/2616	20/53656	8.787408480735591e-09	5.3515317647679744e-05
525	nonBBH_nonsyntenic	GO:0098798	CC	mitochondrial protein complex	2	29/2616	178/53656	1.191942596138074e-08	7.258930410480871e-05
526	nonBBH_nonsyntenic	GO:0098800	CC	inner mitochondrial membrane protein complex	3	26/2616	151/53656	2.0752083013032518e-08	0.0001263801855493
527	nonBBH_nonsyntenic	GO:0043226	CC	organelle	2	530/2616	8703/53656	2.3692541685062108e-08	0.000144287578862
528	nonBBH_nonsyntenic	GO:0043229	CC	intracellular organelle	3	529/2616	8691/53656	2.7186921887919372e-08	0.0001655683542974
529	nonBBH_nonsyntenic	GO:0033179	CC	proton-transporting V-type ATPase, V0 domain	4	5/2616	5/53656	2.744840256081111e-07	0.0016716077159533
530	nonBBH_nonsyntenic	GO:0070469	CC	respirasome	2	8/2616	17/53656	5.167144049565695e-07	0.0031467907261855
531	nonBBH_nonsyntenic	GO:0098796	CC	membrane protein complex	2	53/2616	553/53656	3.551249776687535e-06	0.021627111140027
669	nonBBH_nonsyntenic	GO:0003735	MF	structural constituent of ribosome	2	390/2616	817/53656	5.888978613288869e-289	3.586387975492921e-285
670	nonBBH_nonsyntenic	GO:0005198	MF	structural molecule activity	1	392/2616	869/53656	1.926222555558834e-278	1.17306953633533e-274
671	nonBBH_nonsyntenic	GO:0019843	MF	rRNA binding	5	63/2616	143/53656	6.297151587491335e-44	3.834965316782223e-40
672	nonBBH_nonsyntenic	GO:0004523	MF	RNA-DNA hybrid ribonuclease activity	8	39/2616	73/53656	7.536431393159222e-32	4.589686718433966e-28
673	nonBBH_nonsyntenic	GO:0016891	MF	endoribonuclease activity, producing 5'-phosphomonoesters	7	41/2616	97/53656	3.2957889828367397e-28	2.0071354905475743e-24
674	nonBBH_nonsyntenic	GO:0016893	MF	endonuclease activity, active with either ribo- or deoxyribonucleic acids and producing 5'-phosphomonoesters	6	41/2616	108/53656	5.219228809318179e-26	3.178510344874771e-22
675	nonBBH_nonsyntenic	GO:0004521	MF	endoribonuclease activity	6	41/2616	122/53656	1.250521825186492e-23	7.615677915385738e-20
676	nonBBH_nonsyntenic	GO:0003723	MF	RNA binding	4	194/2616	1907/53656	4.379885177985416e-22	2.6673500733931187e-18
677	nonBBH_nonsyntenic	GO:0046982	MF	protein heterodimerization activity	4	55/2616	241/53656	5.3109073936160935e-22	3.2343426027122007e-18
678	nonBBH_nonsyntenic	GO:0004540	MF	ribonuclease activity	5	41/2616	178/53656	6.229509394846368e-17	3.7937712214614384e-13
679	nonBBH_nonsyntenic	GO:0004519	MF	endonuclease activity	5	42/2616	209/53656	4.548440491078346e-15	2.7700002590667128e-11
680	nonBBH_nonsyntenic	GO:0140098	MF	catalytic activity, acting on RNA	2	62/2616	497/53656	1.6911153010176783e-11	1.0298892183197661e-07
681	nonBBH_nonsyntenic	GO:0070180	MF	large ribosomal subunit rRNA binding	6	10/2616	14/53656	6.238720797194973e-11	3.7993809654917405e-07
682	nonBBH_nonsyntenic	GO:0031386	MF	protein tag	1	12/2616	22/53656	7.204619865362388e-11	4.3876134980056955e-07
683	nonBBH_nonsyntenic	GO:0044389	MF	ubiquitin-like protein ligase binding	4	20/2616	72/53656	1.4506625585912918e-10	8.834534981820967e-07
684	nonBBH_nonsyntenic	GO:0031625	MF	ubiquitin protein ligase binding	5	20/2616	72/53656	1.4506625585912918e-10	8.834534981820967e-07
685	nonBBH_nonsyntenic	GO:0005337	MF	nucleoside transmembrane transporter activity	4	9/2616	13/53656	9.18658603749399e-10	5.59463089683384e-06
686	nonBBH_nonsyntenic	GO:0004518	MF	nuclease activity	4	45/2616	337/53656	1.1212070380211635e-09	6.828150861548887e-06
687	nonBBH_nonsyntenic	GO:0046983	MF	protein dimerization activity	3	82/2616	923/53656	2.63064678842756e-07	0.0016020638941523
688	nonBBH_nonsyntenic	GO:0005525	MF	GTP binding	8	54/2616	579/53656	6.203021265758343e-06	0.0377763995084683
689	nonBBH_nonsyntenic	GO:0001882	MF	nucleoside binding	3	54/2616	579/53656	6.203021265758343e-06	0.0377763995084683
690	nonBBH_nonsyntenic	GO:0019001	MF	guanyl nucleotide binding	6	54/2616	579/53656	6.203021265758343e-06	0.0377763995084683
691	nonBBH_nonsyntenic	GO:0032561	MF	guanyl ribonucleotide binding	7	54/2616	579/53656	6.203021265758343e-06	0.0377763995084683
692	nonBBH_nonsyntenic	GO:0032549	MF	ribonucleoside binding	4	54/2616	579/53656	6.203021265758343e-06	0.0377763995084683
693	nonBBH_nonsyntenic	GO:0032550	MF	purine ribonucleoside binding	5	54/2616	579/53656	6.203021265758343e-06	0.0377763995084683
694	nonBBH_nonsyntenic	GO:0001883	MF	purine nucleoside binding	4	54/2616	579/53656	6.203021265758343e-06	0.0377763995084683
