# Supplementary material for: Homoeolog Inference Methods Requiring Bidirectional Best Hits or Synteny Miss Many Pairs
Source: Genome Biol Evol. 2021 Apr 19;13(6):evab077. doi: 10.1093/gbe/evab077 (PMC8214411; doi:10.1093/gbe/evab077)
Supplement: evab077_Supplementary_Data [file evab077_supplementary_data.zip › Homoeolog_BBH_vs_OMA_all_analyses_1Apr2021.ipynb]

# %% [markdown]
- Description of Notebook: This describes in detail the analyses and all results in the paper *Homoeolog inference methods requiring bidirectional best hits or synteny miss many pairs*.
- Last updated: 9 Nov 2020
- By: Natasha Glover

# %% [markdown]
# Setup

# %% [markdown]
Load all python libraries needed for analysis.

# %% [code]
#suppress warnings
import warnings
warnings.filterwarnings('ignore')

# Scientific libraries
import numpy as np
print("numpy version: " + np.__version__)
import pandas as pd
print("pandas version: " + pd.__version__)

#pytables
import tables
print("pytables version: " + tables.__version__)
from tables import open_file

# Pyoma libraries
from pyoma.browser import db
from pyoma.browser import homoeologs

# Graphic libraries
import matplotlib
print("matplotlib version: " + matplotlib.__version__)
import matplotlib.pyplot as plt
import seaborn as sns
print("seaborn version: " + sns.__version__)
from matplotlib_venn import venn2
from matplotlib_venn import venn3

#stats
import scipy
import scipy.stats as stats
print("scipy version: " + scipy.__version__)

#GO
import goatools 
from goatools import obo_parser
from goatools.go_enrichment import GOEnrichmentStudy
print("goatools version: " + goatools.__version__)

#Asthetics
%matplotlib inline
plt.style.use('ggplot')

#pandas options
pd.set_option('max_colwidth',200)
pd.options.mode.chained_assignment = None #to avoid chained assignment warnings
pd.set_option('display.max_rows', 500)

#seaborn options
sns.set(rc={'axes.facecolor':'white', 'figure.facecolor':'white'}, font_scale=1.5)
sns.set_style('whitegrid')

# %% [markdown]
# Obtain homoeolog pairs from OMA

# %% [markdown]
Load OMA data from the June 2019 release. Since it is large (70 Gb), I load it remotely from the cluster. Otherwise, it is available for download at https://omabrowser.org/oma/archives/All.Jun2019/, as the "HDF5 pytables." **If you don't want to do this, you can download the "hom_df" at the end of this section 2.**

# %% [code]
#load in hdf5 database
h5file = open_file('../database/OmaServer.h5', mode='r')

#Make pyoma objects
dbObj = db.Database(h5file)
omaIdObj = db.OmaIdMapper(dbObj)
xrefObj = db.XrefIdMapper(dbObj)

# %% [code]
#Get the data about the cotton homoeologs
homdfObj = homoeologs.MakeHomoeologDataFrame(h5file, "GOSHI") 
hom_df = homdfObj.get_final_homoeolog_df()
    
print("There are " + str(len(hom_df)) + " rows in this initial dataframe.")

# %% [markdown]
Now that we have our intial dataframe with homoeolog pairs from OMA, we will augment it to add cross-reference (XRef) IDs:

# %% [code]
#a few useful functions
def decode_column_in_df(df, column_to_decode):
    df[column_to_decode] = df.apply(lambda x: x[column_to_decode].decode("utf-8"), axis=1)
    return df

def encode_column_in_df(df, column_to_encode):
    df[column_to_encode] = df.apply(lambda x: x[column_to_encode].encode("utf-8"), axis=1)
    return df

#Use pyoma to get the source id for both genes in the homoeolog pair
#XRefSource 100 are the source Ids 
mapped_df = pd.DataFrame(xrefObj.map_many_entry_nrs(hom_df['EntryNr1']))
mapped_df = mapped_df[mapped_df['XRefSource']==100]

mapped_df2 = pd.DataFrame(xrefObj.map_many_entry_nrs(hom_df['EntryNr2']))
mapped_df2 = mapped_df2[mapped_df2['XRefSource']==100]

#add to dataframe
hom_df2 = pd.merge(left=hom_df, right=mapped_df[['EntryNr','XRefId']], how="left", left_on="EntryNr1", right_on="EntryNr")
hom_df2 = decode_column_in_df(hom_df2, "XRefId")
hom_df2.rename({'XRefId':'EntryNr1XRef'},axis=1, inplace=True)

hom_df2 = pd.merge(left=hom_df2, right=mapped_df2[['EntryNr','XRefId']], how="left", left_on="EntryNr2", right_on="EntryNr")
hom_df2 = decode_column_in_df(hom_df2, "XRefId")
hom_df2.rename({'XRefId':'EntryNr2XRef'}, axis=1, inplace=True)

#make sure to drop duplicates
hom_df2.drop_duplicates(inplace=True)
print("There are " + str(len(hom_df2)) + " rows in this dataframe.")

#add another column which is the concatenation of both xref ids
hom_df2["pair"] = hom_df2["EntryNr1XRef"] + "|" + hom_df2["EntryNr2XRef"]

hom_df = hom_df2
hom_df[:3]

# %% [markdown]
This is the dataframe which contains all the homoeolog pairs from OMA. Each row is pair of homoeologs, the OMA ids are EntryNr1 and EntryNr2. The Gossypium hirsutum IDs from the Zhang et al. annotation are EntryNr1XRef and EntryNr2XRef (XRef stands for cross-reference).

# %% [code]
#Save the dataframe
hom_df.to_csv("../dataframes/hom_df.tsv", sep="\t")

# %% [code]
hom_df = pd.read_csv('../dataframes/hom_df.tsv', sep="\t")

# %% [markdown]
# Obtain BBH homoeolog pairs

# %% [markdown]
First check that the downloaded fasta files for the cds data have the correct number of genes. The assembly and annotation used for homoeolog inference in OMA and for best bidirectional hit (BBH) was: Gossypium hirsutum (AD1) Genome NAU-NBI Assembly v1.1 & Annotation v1.1 (Zhang et al. 2015). This protein annotation consisted of 70,478 genes. The genome was downloaded from: https://www.cottongen.org/species/Gossypium_hirsutum/nbi-AD1_genome_v1.1

# %% [code]
%%bash

echo "total number of genes:"
egrep ">" ../genomes/NBI_Gossypium_hirsutum_v1.1.cds.fa |wc -w

echo "number of genes in subgenome A:"
egrep "Gh_A.*" ../genomes/NBI_Gossypium_hirsutum_v1.1.cds.fa |wc -w

echo "number of genes in subgenome D:"
egrep "Gh_D.*" ../genomes/NBI_Gossypium_hirsutum_v1.1.cds.fa |wc -w

echo "number of genes not assigned to a subgenome (on scaffolds):"
egrep ">" ../genomes/NBI_Gossypium_hirsutum_v1.1.cds.fa|egrep -v "Gh_D.*" | egrep -v "Gh_A.*"|wc -w


# %% [markdown]
## BLAST

# %% [markdown]
BLASTP was used to compare the cds of subgenome A to subgenome D and vice versa. Default parameters were used, with the addition of -num_threads 8, -outfmt 6, and -max_target_seqs 1. 

# %% [code]
#A subgenome genes (queries) blasted against D subgenome genes (subject)

header = ["qseqid","sseqid", "pident" ,"length", "mismatch", "gapopen" ,"qstart" ,"qend", "qlen","sstart", "send" ,"slen","evalue", "bitscore"]
A_vs_D_df = pd.read_csv('../blast/Agenes_vs_Ddb_maxtargetseqs1.blastp', header=None, sep="\t")
A_vs_D_df.columns = header

#We only need the top hit (hsp) for each query, because we only need the pair of gene ids
A_vs_D_df = A_vs_D_df.drop_duplicates(subset="qseqid")

# how many blast hits were there
print("There are "+ str(len(A_vs_D_df)) + " hits when blasting A genes against the D genome.")

# %% [code]
#example of dataframe
A_vs_D_df[:3]

# %% [code]
#D subgenome genes (queries) blasted against A subgenome genes (subject)

D_vs_A_df = pd.read_csv('../blast/Dgenes_vs_Adb_maxtargetseqs1.blastP', header=None, sep="\t")
D_vs_A_df.columns = header
D_vs_A_df = D_vs_A_df.drop_duplicates(subset="qseqid")

#how many blast hits were there
print("There are "+ str(len(D_vs_A_df)) + " hits when blasting D genes against the A genome.")

# %% [code]
#example of dataframe
D_vs_A_df[:3]

# %% [markdown]
Obtain best bidrectional hits by checking in A_vs_D_df and D_vs_A_df which rows have the same pairs of genes

# %% [code]
#switch qseqid and sseqid (query and subject id) in one of the dataframes for merging in next step
D_vs_A_switched_ids_df = D_vs_A_df.rename({"qseqid":"tmp", "sseqid":"tmp2"}, axis=1)
D_vs_A_switched_ids_df = D_vs_A_switched_ids_df.rename({"tmp":"sseqid", "tmp2":"qseqid"}, axis=1)

#merge dataframes
bbh_df = pd.merge(left=A_vs_D_df, right=D_vs_A_switched_ids_df, on=['qseqid','sseqid'])

#make a unique identifier based on both the A and D (pair of) IDs
bbh_df["pair"] = bbh_df["qseqid"] + "|" + bbh_df["sseqid"]

#drop unnecessary columns
bbh_df = bbh_df[['pair','qseqid', 'sseqid', 'pident_x', 'length_x', 'mismatch_x', 'gapopen_x',
        'qstart_x', 'qend_x', 'qlen_x','sstart_x', 'send_x', 'slen_x','evalue_x', 'bitscore_x']]

# how many BBHs
print("There are "+ str(len(bbh_df)) + " BBHs between the A and D genome.")

bbh_df[:3]

# %% [markdown]
# Overlap between OMA and BBH

# %% [markdown]
This section compares the OMA homoeologs with the BBH homoeologs to see how many are identical or not. 

# %% [markdown]
## Basic venn diagram (BBH vs. OMA)

# %% [code]
#all pairs of genes 

plt.figure(figsize=(5,5)) #use 10 x 10 for figure
venndiagram = venn2([set(hom_df['pair'].tolist()), set(bbh_df['pair'].tolist())], set_labels = ('OMA', 'BBH'),\
                   set_colors =('green','red'), alpha=.35)

for t in venndiagram.set_labels: t.set_fontsize(20) #use 40 fontsize for figure
for t in venndiagram.subset_labels: t.set_fontsize(20) #use 40 fontsize for figure
plt.savefig('../figures/raw_figures/VennDiagram.pdf')
plt.show()

# %% [code]
#get the pairs found with both OMA and BBH
intersection = set(hom_df['pair'].tolist()).intersection(set(bbh_df['pair'].tolist()))

print("Proportion of OMA pairs matching BBH: " + str(len(intersection)/len(set(hom_df['pair'].tolist()))))
print("Proportion of BBH pairs matching OMA: " + str(len(intersection)/len(set(bbh_df['pair'].tolist()))))

# %% [code]
#get pairs unique to each method
oma_pairs = set(hom_df['pair'].tolist())
bbh_pairs = set(bbh_df['pair'].tolist())

bbh_unique_pairs = list(set(bbh_pairs - oma_pairs))
oma_unique_pairs = list(set(oma_pairs - bbh_pairs))

bbh_unique_df = bbh_df[bbh_df['pair'].isin(bbh_unique_pairs)].reset_index()
print("There are " + str(len(bbh_unique_df)) + " pairs unique to BBH")

#oma unique pairs
oma_unique_df = hom_df[hom_df['pair'].isin(oma_unique_pairs)].reset_index()
print("There are " + str(len(oma_unique_df)) + " pairs unique to OMA")

# %% [markdown]
## Pairs unique to BBH

# %% [markdown]
The OMA algorithm uses a 60% alignment coverage threshold of the pairs to consider them as homologs. Here I compute the percent alignment coverage of the pairs to see if the pairs uniquely found with BBH are below 60%.

# %% [code]
#add alignment coverage for both query and subject
bbh_unique_df = bbh_df[bbh_df['pair'].isin(bbh_unique_pairs)].reset_index()
bbh_unique_df['qcov'] = bbh_unique_df.apply(lambda x: x['length_x']/x['qlen_x'], axis=1)
bbh_unique_df['scov'] = bbh_unique_df.apply(lambda x: x['length_x']/x['slen_x'], axis=1)

#take the minimim coverage per pair of homoeologs and put in new column
bbh_unique_df['cov_min'] = bbh_unique_df[['qcov','scov']].min(axis=1)

sequence_length_threshold = 0.6
number_pairs_below_sequence_length_threshold = len(bbh_unique_df[bbh_unique_df['cov_min']< sequence_length_threshold])

print("There are " + str(number_pairs_below_sequence_length_threshold) + \
      " pairs with less than 60% alignment coverage using the BBH method.")
print("This are " + str(number_pairs_below_sequence_length_threshold/len(bbh_unique_df)*100) + "% of the BBH unique pairs.")

# %% [code]
#make histogram
sns.set(rc={'axes.facecolor':'white', 'figure.facecolor':'white'}, font_scale=2)
sns.set_style('whitegrid')

fig,ax = plt.subplots(figsize=(8,6))
sns.distplot(bbh_unique_df['cov_min'], kde=False, hist_kws=dict(alpha=.7))
plt.axvline(x=.6, ymin=0., ymax = 15., linewidth=5, color='red', linestyle='dotted')

plt.xlabel("sequence alignment coverage")
plt.ylabel("number of pairs")
plt.title("Pairs uniquely found with BBH")

plt.savefig('../figures/raw_figures/BBH_unique_histogram.pdf')
plt.show()

# %% [markdown]
Next, I check to see how many of the BBH-unique genes are inferred as paralogs rather than homoeologs by OMA. **Note that this paralogs_df is built using the OMA HDF5 database, so if you do not have it, skip this part.**

# %% [code]
#get cotton paralogs
paralogs_df = pd.DataFrame(h5file.root.PairwiseRelation.GOSHI.within.read())
paralogs_df = paralogs_df[paralogs_df['RelType']==4]

#add Entrynrs to bbh_unique_df, in order to join with paralogs_df
bbh_unique_df['EntryNr1'] = bbh_unique_df.apply(lambda x: xrefObj.search_xref(x['qseqid'])[0][0], axis=1)
bbh_unique_df['EntryNr2'] = bbh_unique_df.apply(lambda x: xrefObj.search_xref(x['sseqid'])[0][0], axis=1)

#only concerned about the bbh_unique pairs
paralogs_df = pd.merge(left=bbh_unique_df, right=paralogs_df, how="left", on=['EntryNr1','EntryNr2'])

#also only concerned about those which are above the 60% length coverage threshold
paralogs_df = paralogs_df[paralogs_df['cov_min']> sequence_length_threshold]

#now drop all rows where there was no entry in the paralogs table
paralogs_df.dropna(inplace=True)

print("There were {} pairs above the {} alignment length threshold that were found to be paralogs in OMA."\
      .format(len(paralogs_df), sequence_length_threshold) )

unaccounted_for_pairs = len(bbh_unique_df) - number_pairs_below_sequence_length_threshold - len(paralogs_df)
print("There are {} BBH-unique pairs which are neither below the alignment coverage threshold or mistaken paralogs."\
      .format(unaccounted_for_pairs))

# %% [markdown]
# Synteny

# %% [markdown]
## Dividing pairs into bins based on synteny scores

# %% [markdown]
Here, we consider only OMA, because it is the more complete dataset. Additionally, we add another measure: synteny. First, since not all of the OMA pairs have a synteny score (those on small scaffolds), we have to remove those from the dataframe. 

# %% [code]
#remove those pairs from the complete dataset where synteny could not be computed

hom_df_with_synteny_scores = hom_df[hom_df['SyntenyScore']!= -1] #those with no synteny score are stored as "-1" in database

#round synteny scores
decimals = 2   
hom_df_with_synteny_scores.loc[:,'SyntenyScore_rounded'] = hom_df_with_synteny_scores['SyntenyScore'].apply(lambda x: round(x, decimals))

print("Total number of pairs with a synteny score: {}".format(len(hom_df_with_synteny_scores)))

# %% [markdown]
Second, we bin the synteny scores into 11 categories. We make two separate bins for scores=0, and scores >0 and =<.1. (We consider nonsyntenic those with a synteny score between 0-.000001, essentially 0). We classify each pair as either syntenic or nonsyntenic, based on the synteny score. 

# %% [code]
#slice the data by synteny
#with separate 0 bin!
hom_df_with_synteny_scores['SyntenyCategory'] = pd.cut(hom_df_with_synteny_scores['SyntenyScore_rounded'],\
                                                       [0,.000001,.1,.2,.3,.4,.5,.6,.7,.8,.9,1], \
                                                       right=True, include_lowest=True,
                                                       labels=["0","0-.1",".1-.2",".2-.3",".3-.4",".4-.5",\
                                                               ".5-.6",".6-.7",".7-.8",".8-.9",".9-1"])

#set Synteny Category
hom_df_with_synteny_scores['Synteny'] = np.where(hom_df_with_synteny_scores['SyntenyCategory']=="0", "NonSyn", "Syn")

print("Number of pairs in each category")
hom_df_with_synteny_scores.groupby('SyntenyCategory').size().reset_index(name="nb_pairs")

# %% [code]
#histogram of synteny scores
x_labels = ["[0]","(0-.1]", "(.1-.2]", "(.2-.3]", "(.3-.4]", "(.4-.5]", "(.5-.6]", "(.6-.7]", "(.7-.8]", "(.8-.9]", "(.9-1]"]
sns.set(rc={'axes.facecolor':'white', 'figure.facecolor':'white'}, font_scale=1.5)
sns.set_style('whitegrid')
ax = sns.catplot(x="SyntenyCategory", kind="count", data=hom_df_with_synteny_scores, height=4.5, aspect=2, color="grey")
ax.set_xticklabels(x_labels)
plt.title("Synteny Scores for All Homoeolog Pairs")
plt.tight_layout()
plt.savefig('../figures/raw_figures/SyntenyScores.pdf')

# %% [code]
#what is the percentage of nonsyntenic pairs?

nb_nonsyntenic_pairs = len(hom_df_with_synteny_scores[hom_df_with_synteny_scores['Synteny']=="NonSyn"])
print("There are {} nonsyntenic pairs".format(nb_nonsyntenic_pairs))
print("There are {:4.2f}% nonsyntenic pairs".format(nb_nonsyntenic_pairs/len(hom_df_with_synteny_scores)*100))

# %% [markdown]
## Control: synteny scores with varying window sizes

# %% [markdown]
I ran syntney.py with the following parameters (for 20,30,40 window sizes). python synteny.py --h5 ~/oma_mount/OmaServer.h5 --window_genes 40 --genome GOSHI --outfile GOSHI_synteny_window40.csv

# %% [code]
def get_synteny_scores(window_size, df):
    '''This function takes the raw output of synteny.py, computes stats, and plots histogram'''
    print("WINDOW SIZE = "+ str(window_size)+ "\n----------------")
    
    #remove those pairs from the complete dataset where synteny could not be computed
    df = df[df['mean_synteny_score']!= -1] 
    
    #round synteny scores to 2 decimals
    df.loc[:,'SyntenyScore_rounded'] = df['mean_synteny_score'].apply(lambda x: round(x, 2))
    
    #only need half of the dataframe, the the inverse pairs (same data)
    df = df[df['chr1'].str.contains("A")]

    print("Total number of pairs with a synteny score: {}".format(len(df)))
    
    #slice the data by synteny
    df['Synteny Category'] = pd.cut(df['SyntenyScore_rounded'],\
                                                       [0,.000001,.1,.2,.3,.4,.5,.6,.7,.8,.9,1], \
                                                       right=True, include_lowest=True,
                                                       labels=["0","0-.1",".1-.2",".2-.3",".3-.4",".4-.5",\
                                                               ".5-.6",".6-.7",".7-.8",".8-.9",".9-1"])
    
    #set Synteny Category
    df['Synteny'] = np.where(df['Synteny Category']=="0", "NonSyn", "Syn")

    print("Number of pairs in each category")
    df.groupby('Synteny Category').size().reset_index(name="nb_pairs")

    #what percentage of nonsyntenic pairs?
    nb_nonsyntenic_pairs = len(df[df['Synteny']=="NonSyn"])
    print("There are {} nonsyntenic pairs".format(nb_nonsyntenic_pairs))
    print("There are {:4.2f}% nonsyntenic pairs".format(nb_nonsyntenic_pairs/len(df)*100))
    print("\n")
    
    return df

# %% [code]
## synteny scores of various window sizes

window_sizes_df = pd.DataFrame()

window_sizes = [20,30,40]

for window_size in window_sizes:
    df = pd.read_csv("../dataframes/GOSHI_synteny_window"+str(window_size)+".csv", sep="\t")
    
    tmp_df = get_synteny_scores(window_size, df)
    
    tmp_df['window'] = window_size
    window_sizes_df = window_sizes_df.append(tmp_df)
    
sns.catplot(x="Synteny Category", kind="count", data=window_sizes_df, height=4.5, aspect=2, palette="husl",  hue="window")
plt.tight_layout()
plt.savefig('../figures/raw_figures/SyntenyScores_window_sizes.pdf')


# %% [markdown]
# Classification of 4 categories: BBH/non-BBH/syntenic/non-syntenic

# %% [code]
#set coloumn for class 

bbh_pairs = bbh_df['pair'].tolist()

hom_df_with_synteny_scores.loc[(hom_df_with_synteny_scores['Synteny']=="Syn") &\
                               (hom_df_with_synteny_scores['pair'].isin(bbh_pairs)),'class'] = "BBH_syntenic"

hom_df_with_synteny_scores.loc[(hom_df_with_synteny_scores['Synteny']=="NonSyn") &\
                               (hom_df_with_synteny_scores['pair'].isin(bbh_pairs)),'class'] = "BBH_nonsyntenic"

hom_df_with_synteny_scores.loc[(hom_df_with_synteny_scores['Synteny']=="Syn") &\
                               (~hom_df_with_synteny_scores['pair'].isin(bbh_pairs)),'class'] = "nonBBH_syntenic"

hom_df_with_synteny_scores.loc[(hom_df_with_synteny_scores['Synteny']=="NonSyn") &\
                               (~hom_df_with_synteny_scores['pair'].isin(bbh_pairs)),'class'] = "nonBBH_nonsyntenic"

#how many pairs in each class?
hom_df_with_synteny_scores.groupby('class').size().reset_index(name="nb_pairs")

# %% [code]
#% of total pairs for each category
total_nb_pairs = len(hom_df_with_synteny_scores)
tmp_df = hom_df_with_synteny_scores.groupby('class').size().reset_index().rename(columns={0:'nb_pairs'})
tmp_df['percentage'] = tmp_df.apply(lambda x: x['nb_pairs']/total_nb_pairs*100, axis=1)
tmp_df

# %% [markdown]
# Removing redundancy due to multigene families (gene-centric df)

# %% [code]
#this dataframe gets all the genes of a category, then removes redundancy (takes each gene only once)
def get_gene_centric_df(pair_centric_df):
    df = pd.DataFrame()
    classorder = ["BBH_syntenic", "BBH_nonsyntenic", "nonBBH_syntenic", "nonBBH_nonsyntenic"]
    for gene_class in classorder:
        tmp_df = pair_centric_df[pair_centric_df['class']==gene_class][['EntryNr1','ProteinLen1','EntryNr1XRef']]
        tmp_df = tmp_df.rename({'EntryNr1':'EntryNr', "ProteinLen1":"ProteinLen",'EntryNr1XRef':'EntryNrXRef'},\
                               axis=1)
        
        
        tmp_df2 = pair_centric_df[pair_centric_df['class']==gene_class][['EntryNr2','ProteinLen2','EntryNr2XRef']]
        tmp_df2 = tmp_df2.rename({'EntryNr2':'EntryNr', "ProteinLen2":"ProteinLen",'EntryNr2XRef':'EntryNrXRef'},\
                                 axis=1)
        
        tmp_df = tmp_df.append(tmp_df2)
        tmp_df['class'] = gene_class
        df = df.append(tmp_df)
    
    df = df.drop_duplicates(subset=['class', 'EntryNr'])
    
    #get nb_hom_pairs
    df['nb_hom_pairs'] = df.apply(lambda x: len(get_homoeolog_pairs(x['EntryNr'])), axis=1)
    return df

def get_homoeolog_pairs(entrynr):
    '''Retrieves the homoeolog pairs for a given entrynr'''
    if entrynr in hom_df_with_synteny_scores['EntryNr1'].tolist():
        homoeologs = hom_df_with_synteny_scores[hom_df_with_synteny_scores['EntryNr1']==entrynr]
    else:
        homoeologs = hom_df_with_synteny_scores[hom_df_with_synteny_scores['EntryNr2']==entrynr]
    return homoeologs
    
#create gene-centric df
gene_centric_df = get_gene_centric_df(hom_df_with_synteny_scores)

# %% [markdown]
# Characteristics of BBH/synteny categories

# %% [markdown]
## Number of pairs per class

# %% [code]
#for sorting
classorder = ["BBH_syntenic", "BBH_nonsyntenic", "nonBBH_syntenic", "nonBBH_nonsyntenic"]

#for labeling plots
classlabels = ["BBH & \nsyntenic", "BBH & \nnonsyntenic", "nonBBH & \nsyntenic", "nonBBH & \nnonsyntenic"]
classlabels2 = ["BBH & syntenic", "BBH & nonsyntenic", "nonBBH & nonsyntenic", "nonBBH & nonsyntenic"] 

# %% [code]
#Number of pairs in each category bar plot

plt.figure(figsize=(5,5))
ax = sns.catplot(x="class", kind="count", data=hom_df_with_synteny_scores, order=classorder)
ax.set_xticklabels(classlabels, rotation = 45, ha="center")
plt.title("All Homoeolog Pairs")
ax.set_xlabels("")
plt.tight_layout()
plt.savefig('../figures/raw_figures/Nb_pairs_barplot.pdf')


# %% [code]
#number of unique genes in each class
plt.figure(figsize=(5,5))
ax = sns.catplot(x="class", kind="count", data=gene_centric_df, order=classorder)
ax.set_xticklabels(classlabels, rotation = 45, ha="center")
plt.title("Unique Genes in each Homoeolog Class")
ax.set_xlabels("")
plt.tight_layout()

# %% [markdown]
## Nb Homoeologous Pairs

# %% [markdown]
For boxplots to analyze distribution of Duplication Extent (Nb Hom Pairs), Protein Len, and Expression (later in analysis), we use the "gene-centric" dataframe, which for each homoeolog category, has 1 representative for each gene:

# %% [code]
#Duplication Extent boxplot

fig, ax = plt.subplots(figsize=(4.5,6))
ax = sns.boxplot(data=gene_centric_df, x="class", y="nb_hom_pairs", showfliers=False, order=classorder)
ax.set_xticklabels(classlabels, rotation=45, horizontalalignment='right')
ax.set_xlabel("")
ax.set_ylabel("Nb. Homoeologous Pairs")
plt.title("Duplication")
plt.tight_layout()
fig.savefig("../figures/raw_figures/Dup_gene_centric.pdf")

# %% [markdown]
## Protein Len

# %% [code]
#protein length

fig, ax = plt.subplots(figsize=(4.5,6))
ax = sns.boxplot(data=gene_centric_df, x="class", y="ProteinLen", showfliers=False, order=classorder)
ax.set_xticklabels(classlabels, rotation=45, horizontalalignment='right')
ax.set_xlabel("")
ax.set_ylabel("Protein Len (aa)")
plt.title("Protein Length")
plt.tight_layout()
fig.savefig("../figures/raw_figures/ProLen_gene_centric.pdf")

# %% [markdown]
## Evolutionary Distance

# %% [code]
#evolutionary distance boxplot
#pairwise-centric

fig, ax = plt.subplots(figsize=(4.5,6))
ax = sns.boxplot(data=hom_df_with_synteny_scores, x="class", y="Distance", showfliers=False, order=classorder)
ax.set_xticklabels(classlabels, rotation=45, horizontalalignment='right')
ax.set_ylabel("Distance (PAM units)")
ax.set_xlabel("")
plt.title("Evolutionary Distance")
plt.tight_layout()
fig.savefig("../figures/raw_figures/Dist_gene_centric.pdf")

# %% [markdown]
## Statistics

# %% [markdown]
### Summary statistics for Nb. Hom Pairs, ProteinLen, Distance, SyntenyScore

# %% [code]
#summary statistics using gene-centric subsample
stats_df = gene_centric_df[['class','nb_hom_pairs','ProteinLen']].\
groupby('class').describe(percentiles=[.5])

stats_df = stats_df.round({("nb_hom_pairs","mean"):2,("nb_hom_pairs","std"):2})
stats_df[("nb_hom_pairs","count")] = stats_df[("nb_hom_pairs","count")].astype(int)
stats_df[("nb_hom_pairs","min")] = stats_df[("nb_hom_pairs","min")].astype(int)
stats_df[("nb_hom_pairs","50%")] = stats_df[("nb_hom_pairs","50%")].astype(int)
stats_df[("nb_hom_pairs","max")] = stats_df[("nb_hom_pairs","max")].astype(int)

stats_df = stats_df.round({("ProteinLen","mean"):2,("ProteinLen","std"):2,("ProteinLen","min"):0})
stats_df[("ProteinLen","count")] = stats_df[("ProteinLen","count")].astype(int)
stats_df[("ProteinLen","min")] = stats_df[("ProteinLen","min")].astype(int)
stats_df[("ProteinLen","50%")] = stats_df[("ProteinLen","50%")].astype(int)
stats_df[("ProteinLen","max")] = stats_df[("ProteinLen","max")].astype(int)

stats_df = stats_df.astype(object).T[['BBH_syntenic','BBH_nonsyntenic','nonBBH_syntenic','nonBBH_nonsyntenic']]
stats_df.rename({"Distance":"Evolutionary Distance",'50%':"median", \
                 "nb_hom_pairs":"Nb. Homoeologous Pairs","ProteinLen":"Protein Length (aa)"}, inplace=True)

stats_genes_centric_df = stats_df
stats_genes_centric_df

# %% [code]
#summary statistics using pairwise-centric subsample (whole dataset)

#summary statistics using gene-centric subsample
stats_df = hom_df_with_synteny_scores[['class','SyntenyScore','Distance']].\
groupby('class').describe(percentiles=[.5])

stats_df = stats_df.round({("SyntenyScore","mean"):2,("SyntenyScore","std"):2, ("SyntenyScore","50%"):2})
stats_df[("SyntenyScore","count")] = stats_df[("SyntenyScore","count")].astype(int)

stats_df = stats_df.round({("Distance","mean"):2,("Distance","std"):2, ("Distance","50%"):2})
stats_df[("Distance","count")] = stats_df[("Distance","count")].astype(int)

stats_df = stats_df.astype(object).T[['BBH_syntenic','BBH_nonsyntenic','nonBBH_syntenic','nonBBH_nonsyntenic']]
stats_df.rename({"Distance":"Evolutionary Distance (PAM units)",'50%':"median", \
                 "nb_hom_pairs":"Nb. Homoeologous Pairs","ProteinLen":"Protein Length (aa)"}, inplace=True)

#remove decimals from nonsyntenic synteny scores
stats_df.loc[['SyntenyScore'],'nonBBH_nonsyntenic'] = stats_df.loc[['SyntenyScore'],"nonBBH_nonsyntenic"].astype(int)
stats_df.loc[['SyntenyScore'],'BBH_nonsyntenic'] = stats_df.loc[['SyntenyScore'],"BBH_nonsyntenic"].astype(int)

stats_pairwise_centric_df = stats_df
stats_pairwise_centric_df


# %% [markdown]
### Kolmogorov-Smirnov test (sig. diff. b/w distributions)

# %% [code]
#statistical significance
#gene-centric metrics

#perform Kolmogorov-Smirnov statistic on 2 samples
#https://docs.scipy.org/doc/scipy/reference/generated/scipy.stats.ks_2samp.html

class_pairs_to_test = [('BBH_syntenic', 'BBH_nonsyntenic'),\
                      ('BBH_syntenic', 'nonBBH_syntenic'),\
                       ('BBH_syntenic', 'nonBBH_nonsyntenic'),\
                       ('BBH_nonsyntenic', 'nonBBH_syntenic'),\
                       ('BBH_nonsyntenic', 'nonBBH_nonsyntenic'),\
                       ('nonBBH_syntenic', 'nonBBH_nonsyntenic')]

metrics = ['nb_hom_pairs','ProteinLen']

df = pd.DataFrame()
for metric in metrics:
    for class_pair in class_pairs_to_test:
        mystats = stats.ks_2samp(gene_centric_df[gene_centric_df['class']==class_pair[0]][metric],\
                       gene_centric_df[gene_centric_df['class']==class_pair[1]][metric], alternative='two-sided')
        test_statistic = mystats[0]
        p_value = mystats[1]
        row =  pd.DataFrame({'comparison': [class_pair], 'metric': [metric],\
                             'test statistic':[test_statistic], 'p-value':[p_value]})
        df = df.append(row)

df = df.reset_index(drop=True)
stats_cat_comparison_gene_centric_df = df
stats_cat_comparison_gene_centric_df

# %% [code]
class_pair = ("BBH_syntenic", "nonBBH_syntenic")
stats.ks_2samp(gene_centric_df[gene_centric_df['class']==class_pair[0]]["nb_hom_pairs"],\
                       gene_centric_df[gene_centric_df['class']==class_pair[1]]["nb_hom_pairs"], alternative='two-sided')

# %% [code]
#statistical significance
#pairwise-centric dataframe (i.e. Distance)

metrics = ['Distance']

df = pd.DataFrame()
for metric in metrics:
    for class_pair in class_pairs_to_test:
        mystats = stats.ks_2samp(hom_df_with_synteny_scores[hom_df_with_synteny_scores['class']==class_pair[0]][metric],\
                       hom_df_with_synteny_scores[hom_df_with_synteny_scores['class']==class_pair[1]][metric], alternative='two-sided')
        test_statistic = mystats[0]
        p_value = mystats[1]
        row =  pd.DataFrame({'comparison': [class_pair], 'metric': [metric],\
                             'test statistic':[test_statistic], 'p-value':[p_value]})
        df = df.append(row)

df = df.reset_index(drop=True)
stats_cat_comparison_pairwise_centric_df = df
stats_cat_comparison_pairwise_centric_df


# %% [markdown]
# Blast against new genome to make sure genes aren't fragments

# %% [markdown]
- Downloaded the new TM-1 genome which uses long-read technology (https://www.nature.com/articles/s41467-019-10820-x#Sec2)
- Used the predicted coding sequences from CRI_v1 (https://www.cottongen.org/data/download/genome_tetraploid/AD1)
- BLASTed the old assembly genes (coding sequences from NBI_Gossypium_hirsutum_v1.1.cds.fa) against the new assembly genes (CRI_v1)
- This was to check that the short genes (nonsyntenic/non-BBH) weren't just small fragments in the old assembly, in which several "separate" genes in the old assembly map to the same gene in the new assembly.
- The way of checking this was to find exact matches between the old annotation and new annotation: I considered an "old" gene an exact match to a "new" gene if there was:
1) 100% identity
2) 100% query coverage (alignment covers all of query gene)
3) 100% subject coverage (alignment covers all of subject gene)
4) The name of the gene in the old assembly is the same as the name of the gene in the new assembly.

- Blasted on the cluster using the command: blastn -query QUERY -db NBI_Gossypium_hirsutum_v1.1.cds.fa -out OUTPUT -evalue 0.001 -outfmt "6 qseqid sseqid pident length mismatch gapopen qstart qend qlen sstart send slen evalue bitscore" -num_threads 8

# %% [code]
#load in blast results
blast_df = pd.read_csv('../blast/NBI_Gossypium_hirsutum_v1.1.cds.fa_vs_TM_1.Chr_genome_all_transcripts_final_gene.change.gff.cds.blastn',\
                       sep="\t", header=None)

header = ["qseqid" ,"sseqid", "pident", "length", "mismatch", "gapopen", "qstart",\
          "qend", "qlen", "sstart", "send", "slen", "evalue", "bitscore"]
blast_df.columns = header

#compute query and subject coverage
blast_df['qcov'] = blast_df.apply(lambda x: x.length/x.qlen, axis=1)
blast_df['scov'] = blast_df.apply(lambda x: x.length/x.slen, axis=1)

blast_df[:5]

# %% [code]
#make a dataframe with just the genes (all the genes which have a homoeolog)
tmp_genes_df1 = hom_df_with_synteny_scores[['EntryNr1','EntryNr1XRef']]
tmp_genes_df1.rename({'EntryNr1':'EntryNr', 'EntryNr1XRef':'XRef'}, axis=1, inplace=True)

tmp_genes_df2 = hom_df_with_synteny_scores[['EntryNr2','EntryNr2XRef']]
tmp_genes_df2.rename({'EntryNr2':'EntryNr', 'EntryNr2XRef':'XRef'}, axis=1, inplace=True)

genes_df = pd.concat([tmp_genes_df1, tmp_genes_df2])
genes_df = genes_df.drop_duplicates() #dropping duplicates because some genes have multiple homoeologs
number_of_genes = len(genes_df)
print("number of genes: ", number_of_genes)

#merge blast results with all genes (note, there is likely more than 1 blast hit per gene!)
genes_df = pd.merge(left=genes_df, right=blast_df, how="left", left_on="XRef", right_on="qseqid")

print("number of blast hits: ", len(genes_df))

# %% [markdown]
Here I filter the table for only rows where the query and subject ID are exactly the same, as well as 100% identity, and 100% query and subject coverage

# %% [code]
#how many genes have an EXACT match?
exact_match_df = genes_df[(genes_df['qseqid']==genes_df['sseqid']) &\
         (genes_df['pident']==100) &\
         (genes_df['qcov']==1) &\
         (genes_df['scov']==1)]

print(len(exact_match_df))

print(len(exact_match_df)/(number_of_genes))

# %% [markdown]
# Expression

# %% [markdown]
In this section we use RNAseq data from Zhang et al 2015 to check the expression of the homoeolog pairs. We do this by assessing:
1. The number of genes and pairs which show any level of expression
2. The expression breadth (amount of tissues the pair is expressed in)
3. Expression level (the TPM)

# %% [markdown]
## Get expression data

# %% [code]
#these are the normalized tpm counts from Shaoline
Expression_GOSHI_df = pd.read_csv('../dataframes/tpm_count_goshi.csv', sep="\t")
print(len(Expression_GOSHI_df))

# %% [code]
cols = list(Expression_GOSHI_df)
# move the column 'gene' to head of list using index, pop and insert
cols.insert(0, cols.pop(cols.index('gene')))
Expression_GOSHI_df = Expression_GOSHI_df[cols]

# %% [markdown]
These are all the conditions in the study where expression was measured:

# %% [code]
Expression_GOSHI_df.columns

# %% [code]
# Create a new column in the dataframe that corresponds to the average of the columns for a certain condition
# i.e. where there are different time points 

Expression_GOSHI_df['Seed_average'] = Expression_GOSHI_df[['0h_seed_abundance',\
                                                           '5h_seed_abundance',\
                                                           '10h_seed_abundance']].mean(axis=1)

Expression_GOSHI_df['Fiber_average'] = Expression_GOSHI_df[['5dpa_fiber_abundance',\
                                                            '10dpa_fiber_abundance',\
                                                            '20dpa_fiber_abundance',\
                                                            '25dpa_fiber_abundance']].mean(axis=1)

Expression_GOSHI_df['Cotyledon_average'] = Expression_GOSHI_df[['24h_cotyledon_abundance',\
                                                                '48h_cotyledon_abundance',\
                                                                '72h_cotyledon_abundance',\
                                                                '96h_cotyledon_abundance',\
                                                                '120h_cotyledon_abundance']].mean(axis=1)

Expression_GOSHI_df['Root_average'] = Expression_GOSHI_df[['24h_root_abundance',\
                                                           '48h_root_abundance',\
                                                           '72h_root_abundance',\
                                                           '96h_root_abundance',\
                                                           '120h_root_abundance']].mean(axis=1)

Expression_GOSHI_df['Ovule_average'] = Expression_GOSHI_df[['0dpa_ovule_abundance',\
                                                            '1dpa_ovule_abundance',\
                                                            '3dpa_ovule_abundance',\
                                                            '5dpa_ovule_abundance',\
                                                            '10dpa_ovule_abundance',\
                                                            '20dpa_ovule_abundance',\
                                                            '25dpa_ovule_abundance',\
                                                            '35dpa_ovule_abundance']].mean(axis=1)


# Rename certain columns
Expression_GOSHI_df.rename(columns = {'stem_abundance':'stem'}, inplace = True)
Expression_GOSHI_df.rename(columns = {'leaf_abundance':'leaf'}, inplace = True)
Expression_GOSHI_df.rename(columns = {'torus_abundance':'torus'}, inplace = True)
Expression_GOSHI_df.rename(columns = {'petal_abundance':'petal'}, inplace = True)
Expression_GOSHI_df.rename(columns = {'stamen_abundance':'stamen'}, inplace = True)
Expression_GOSHI_df.rename(columns = {'pistil_abundance':'pistil'}, inplace = True)
Expression_GOSHI_df.rename(columns = {'calycle_abundance':'calycle'}, inplace = True)
Expression_GOSHI_df.rename(columns = {'root_abundance':'root'}, inplace = True)


# %% [code]
# Do the same thing as above, except with maximum values for each of the time points

Expression_GOSHI_df['Seed_max'] = Expression_GOSHI_df[['0h_seed_abundance',\
                                                           '5h_seed_abundance',\
                                                           '10h_seed_abundance']].max(axis=1)


Expression_GOSHI_df['Fiber_max'] = Expression_GOSHI_df[['5dpa_fiber_abundance',\
                                                            '10dpa_fiber_abundance',\
                                                            '20dpa_fiber_abundance',\
                                                            '25dpa_fiber_abundance']].max(axis=1)

Expression_GOSHI_df['Cotyledon_max'] = Expression_GOSHI_df[['24h_cotyledon_abundance',\
                                                                '48h_cotyledon_abundance',\
                                                                '72h_cotyledon_abundance',\
                                                                '96h_cotyledon_abundance',\
                                                                '120h_cotyledon_abundance']].max(axis=1)

Expression_GOSHI_df['Root_max'] = Expression_GOSHI_df[['24h_root_abundance',\
                                                           '48h_root_abundance',\
                                                           '72h_root_abundance',\
                                                           '96h_root_abundance',\
                                                           '120h_root_abundance']].max(axis=1)

Expression_GOSHI_df['Ovule_max'] = Expression_GOSHI_df[['0dpa_ovule_abundance',\
                                                            '1dpa_ovule_abundance',\
                                                            '3dpa_ovule_abundance',\
                                                            '5dpa_ovule_abundance',\
                                                            '10dpa_ovule_abundance',\
                                                            '20dpa_ovule_abundance',\
                                                            '25dpa_ovule_abundance',\
                                                            '35dpa_ovule_abundance']].max(axis=1)

Expression_GOSHI_df[:3]

# %% [markdown]
## Expression presence or absence, breadth, and level

# %% [markdown]
Now we want to know if the genes are expressed at all in the control conditions, what is their expression breadth, and expression level:

# %% [code]
#control conditions

control = ['calycle', 'leaf', 'petal',
       'pistil', 'root', 'stamen', 'stem', 'torus',
       'Seed_max',  'Fiber_max', 'Cotyledon_max', 
       'Ovule_max'] #for is_expressed

list_control_conditions = ['stem', 'leaf', 'torus', 'petal', 'stamen', 'pistil',
       'calycle', 'Seed_average', 'Fiber_average', 'Cotyledon_average',
       'Root_average', 'Ovule_average'] #for expression level TPM average

def is_expressed(row):
    '''checks if any of the genes in the control columns have >=2 tpm'''
    row = row.tolist()
    count = len([x for x in row if x>=2]) #count as expressed if over 2 tpm
    if count >= 1:
        expressed="present"
    else:
        expressed="absent"
    return expressed

def get_expression_breadth(row):
    '''counts how many control conditions which have expression over 2 tpm'''
    row = row.tolist()
    count = len([x for x in row if x>=2])
    return count

#add expression data to the gene-centric dataframe
exp_gene_centric_df = pd.merge(left=gene_centric_df, right=Expression_GOSHI_df, how="left", \
                               left_on="EntryNrXRef", right_on="gene")

#set is expressed or not
exp_gene_centric_df['expressed'] = exp_gene_centric_df[control].apply(lambda x: is_expressed(x), axis=1)

#breadth
exp_gene_centric_df['breadth'] = exp_gene_centric_df[control].apply(lambda x: get_expression_breadth(x), axis=1)

#expression level
exp_gene_centric_df['mean_tpm_control_conditions'] = exp_gene_centric_df.loc[:,list_control_conditions].mean(axis=1)

exp_gene_centric_df[:3]

# %% [code]
#stacked bar plot
#WARNING! MAKE SURE TO CHANGE THE EXPRESSION COUNTS BECAUSE IT IS HARD CODED!

order2 = ["BBH &\nsyntenic", "BBH & \nnon-syntenic", "non-BBH & \nsyntenic", "non-BBH & \nnon-syntenic"]
order = ["BBH_syntenic", "BBH_nonsyntenic", "nonBBH_syntenic", "nonBBH_nonsyntenic"]

fig,ax = plt.subplots(figsize=(8,8))

# Data
r = [0,1,2,3]
raw_data = {'expressed': [42496, 724, 3710, 1884], \
            'not_expressed': [4754, 256, 1195, 732]}
df = pd.DataFrame(raw_data)
 
# From raw value to percentage
totals = [i+j for i,j in zip(df['expressed'], df['not_expressed'])]
solidBars = [i / j * 100 for i,j in zip(df['expressed'], totals)]
stripedBars = [i / j * 100 for i,j in zip(df['not_expressed'], totals)]
#whiteBars = [i / j * 100 for i,j in zip(df['not_expressed'], totals)]
 
# plot
barWidth = 0.75

# Create expressed Bars
plt.bar(r, solidBars, color='grey', edgecolor='grey', width=barWidth, label="expressed")
# Create orange Bars
plt.bar(r, stripedBars, bottom=solidBars, color='white', edgecolor='grey', width=barWidth, \
         label="not_expressed")
# # Create blue Bars
# plt.bar(r, whiteBars, bottom=[i+j for i,j in zip(solidBars, stripedBars)], color='white', \
#         edgecolor='grey', width=barWidth, label="not_expressed")
 
# Custom x axis
plt.xticks(r, order2, rotation=45, horizontalalignment='center')
plt.xlabel("")
plt.ylabel("Percentage of unique genes in each category")
plt.title("Homoeolog Genes Expressed (TPM>=2)")

# Add a legend
plt.legend(loc='upper center', bbox_to_anchor=(0.5, -0.3), ncol=1)

# Show graphic
plt.tight_layout()
plt.savefig('../figures/raw_figures/Expressed_stacked_barplot_round2.pdf')

# %% [code]
#expression breadth
#only homoeologs expressed

fig, ax = plt.subplots(figsize=(7.5,6))

ax = sns.violinplot(data=exp_gene_centric_df[(exp_gene_centric_df['expressed']=="present")], x="class",\
                    y="breadth", order=order, showfliers=False, cut=0)
ax.set_xticklabels(order2, rotation=45, horizontalalignment='center')
ax.set_xlabel("")
ax.set_ylabel("Number of tissues")
plt.title("Expression Breadth")

plt.tight_layout()
plt.savefig('../figures/raw_figures/expression_breadth_violin_gene_centric.pdf')

# %% [code]
#expression level 
#only those expressed

fig, ax = plt.subplots(figsize=(7.5,6))

ax = sns.boxplot(data=exp_gene_centric_df[exp_gene_centric_df["expressed"]=="present"], \
                 x="class", y="mean_tpm_control_conditions", order=classorder, showfliers=False)
ax.set_xticklabels(order2, rotation=45, horizontalalignment='center')
ax.set_xlabel("")
ax.set_ylabel("mean TPM")
plt.title("Expression Level")

plt.tight_layout()
plt.savefig('../figures/raw_figures/expression_level_boxplot_gene_centric.pdf')

# %% [markdown]
## expression stats

# %% [markdown]
### summary statistics

# %% [code]
#summary gene centric expression or not

exp_gene_centric_present_absent_df = exp_gene_centric_df.groupby(['class','expressed'])\
.size().reset_index(name="nb_genes")
sums = exp_gene_centric_present_absent_df.groupby('class')['nb_genes'].sum().reset_index(name="count")
exp_gene_centric_present_absent_df = pd.merge(left=exp_gene_centric_present_absent_df, right=sums, how="left")
exp_gene_centric_present_absent_df['proportion'] = exp_gene_centric_present_absent_df.apply\
                                                        (lambda x: x['nb_genes']/x['count'], axis=1)
exp_gene_centric_present_absent_df

# %% [code]
#summary statistics using gene-centric subsample
exp_gene_centric_only_those_expressed_df = exp_gene_centric_df[exp_gene_centric_df['expressed']=="present"]


stats_df = exp_gene_centric_only_those_expressed_df[['class','expressed','breadth','mean_tpm_control_conditions']].\
groupby('class').describe(percentiles=[.5])

stats_df = stats_df.round({("breadth","mean"):2,("breadth","std"):2, ("breadth","50%"):2})
stats_df[("breadth","count")] = stats_df[("breadth","count")].astype(int)

stats_df = stats_df.round({("mean_tpm_control_conditions","mean"):2,\
                           ("mean_tpm_control_conditions","std"):2, \
                           ("mean_tpm_control_conditions","50%"):2})
stats_df[("mean_tpm_control_conditions","count")] = stats_df[("mean_tpm_control_conditions","count")].astype(int)

stats_df = stats_df.T[['BBH_syntenic','BBH_nonsyntenic','nonBBH_syntenic','nonBBH_nonsyntenic']]
stats_df.rename({"breadth":"Expression Breadth (nb. tissues)",'50%':"median", \
                 "mean_tpm_control_conditions":"Expression Level (TPM)"}, inplace=True)

exp_stats_df = stats_df

exp_stats_df = exp_stats_df.round(2)

exp_stats_df

# %% [code]
#combine all stats dfs
all_stats_df = pd.concat([stats_pairwise_centric_df, stats_genes_centric_df, exp_stats_df])
 
#for sorting
classorder = ["BBH_syntenic", "BBH_nonsyntenic", "nonBBH_syntenic", "nonBBH_nonsyntenic"]

#for labeling plots
classlabels = ["BBH & \nsyntenic", "BBH & \nnonsyntenic", "nonBBH & \nsyntenic", "nonBBH & \nnonsyntenic"]
classlabels2 = ["BBH & syntenic", "BBH & nonsyntenic", "nonBBH & nonsyntenic", "nonBBH & nonsyntenic"] 


all_stats_df.columns = all_stats_df.columns.str.replace("_", " & ")

all_stats_df.to_csv("../dataframes/Supp_Table1_summary_stats_df.csv", header=True)
all_stats_df

# %% [markdown]
### Kolmogorov-Smirnov test

# %% [code]
#statistical difference between categories (expression)
class_pairs_to_test = [('BBH_syntenic', 'BBH_nonsyntenic'),\
                      ('BBH_syntenic', 'nonBBH_syntenic'),\
                       ('BBH_syntenic', 'nonBBH_nonsyntenic'),\
                       ('BBH_nonsyntenic', 'nonBBH_syntenic'),\
                       ('BBH_nonsyntenic', 'nonBBH_nonsyntenic'),\
                       ('nonBBH_syntenic', 'nonBBH_nonsyntenic')]

metrics = ['breadth','mean_tpm_control_conditions']

exp_gene_centric_only_those_expressed_df = exp_gene_centric_df[exp_gene_centric_df['expressed']=="present"]


df = pd.DataFrame()
for metric in metrics:
    for class_pair in class_pairs_to_test:
        mystats = stats.ks_2samp(exp_gene_centric_only_those_expressed_df[exp_gene_centric_only_those_expressed_df['class']==class_pair[0]][metric],\
                       exp_gene_centric_only_those_expressed_df[exp_gene_centric_only_those_expressed_df['class']==class_pair[1]][metric], alternative='two-sided')
        test_statistic = mystats[0]
        p_value = mystats[1]
        row =  pd.DataFrame({'comparison': [class_pair], 'metric': [metric],\
                             'test statistic':[test_statistic], 'p-value':[p_value]})
        df = df.append(row)

df = df.reset_index(drop=True)
stats_cat_comparison_gene_centric_exp_df = df

stats_cat_comparison_all_df = pd.concat([stats_cat_comparison_pairwise_centric_df,\
                                         stats_cat_comparison_gene_centric_df,\
                                        stats_cat_comparison_gene_centric_exp_df])

metric_order = ["Distance","ProteinLen","nb_hom_pairs","breadth","mean_tpm_control_conditions"]


stats_cat_comparison_all_df.comparison = stats_cat_comparison_all_df.comparison.astype("category")
stats_cat_comparison_all_df.metric = stats_cat_comparison_all_df.metric.astype("category")


stats_cat_comparison_all_df.comparison.cat.set_categories(class_pairs_to_test, inplace=True)
stats_cat_comparison_all_df.metric.cat.set_categories(metric_order, inplace=True)


stats_cat_comparison_all_df.replace({"Distance":"Evolutionary Distance",\
                                     "nb_hom_pairs":"Nb. Homoeologous Pairs",\
                                      "ProteinLen":"Protein Length",
                                       "breadth":"Expression Breadth",\
                                       "mean_tpm_control_conditions":"Expression Level"}, inplace=True)


stats_cat_comparison_all_df = stats_cat_comparison_all_df.sort_values(["comparison","metric"])

stats_cat_comparison_all_df.to_csv("../dataframes/SuppTable2_stats_kolmogorov_smirnov.csv", header=True)
stats_cat_comparison_all_df

# %% [markdown]
# GO enrichment

# %% [code]
#read in downloaded go ontology file (describes terms and relationships among them)
go = obo_parser.GODag('/Users/nglover/DataAnalysis/GO/go.obo')

# %% [code]
#only genes with homoeologs as population
population = frozenset(gene_centric_df['EntryNr'].tolist())


# %% [code]
#get go terms
godict = {entry: {('GO:{:07d}'.format(e['TermNr']),  # Make the GO:0000001 style ID again (GOATOOLS requires this)
                   str(e['Evidence'], 'utf-8'),      # Extract Evidence code
                   str(e['Reference'], 'utf-8'))     # Extract Reference code
                  for e in dbObj.get_hdf5_handle().root.Annotations.GeneOntology.read_where('EntryNr == {}'.format(entry))}
          for entry in population}


# %% [code]
#associate genes with their GO terms
associations = {entry: {term[0] for term in terms}
            for (entry, terms) in godict.items()}

# %% [code]
#set up go study object for goatools
methods = ['bonferroni']
go_study_obj = GOEnrichmentStudy(population, associations, go, 
                              propagate_counts=True, 
                              alpha=0.05, 
                              methods=methods)

# %% [code]
#some useful functions
def run_and_save_goenr(go_study_obj, list_of_genes_for_enrichment, working_dir, prefix):
    '''Do the go enrichment and write to file'''
    res = go_study_obj.run_study(list_of_genes_for_enrichment)
    go_study_obj.wr_tsv(working_dir + prefix + '_GO_df.tsv', res)
    return res

def read_in_goenr_tsv(enriched_or_depleted, p_cutoff, path_to_tsv):
    '''Read in go enrichment file into a dataframe, choosing if you want to filter for enriched or depleted results'''
    if enriched_or_depleted in ["depleted","p"]:
        e_or_p = "p"
        print("depleted")
    else:
        e_or_p = "e"
        print("enriched")
    df = pd.read_csv(path_to_tsv, sep="\t")
    df = df[(df['enrichment']==e_or_p) & (df['p_bonferroni'] <= p_cutoff)]
    
    return df


# %% [code]
#run GO enrichment analysis on gene-centric df

go_df = pd.DataFrame()
classes = ['BBH_syntenic', 'BBH_nonsyntenic', 'nonBBH_syntenic', 'nonBBH_nonsyntenic']

for myclass in classes:
    list_of_genes_for_enrichment = set(gene_centric_df[gene_centric_df['class']==myclass]['EntryNr'].tolist())

    #run gene enrichment
    res = run_and_save_goenr(go_study_obj, list_of_genes_for_enrichment, "../dataframes/tmp_", myclass)

    #read in the dataframe that was saved
    tmp_go_df = read_in_goenr_tsv("enriched", .05, "../dataframes/tmp_"+ myclass+"_GO_df.tsv")
    tmp_go_df['class'] = myclass
    
    go_df = go_df.append(tmp_go_df)

# %% [code]
#save dataframe
go_df.columns
go_df = go_df[['class','# GO', 'NS',  'name', 'depth','ratio_in_study', 'ratio_in_pop','p_uncorrected',   'p_bonferroni']]
go_df.to_csv("../dataframes/Supplemental_Table_4_GO_df.csv", sep="\t")

# %% [markdown]
## revigo

# %% [code]
def print_for_revigo(go_df, depth_cutoff=0):
    print(go_df[go_df['depth']>=depth_cutoff][["# GO","p_bonferroni"]].to_string(index=False, justify="left"))

# %% [code]
for myclass in classes:
    print(myclass)
    print_for_revigo(go_df[go_df['class']==myclass])

# %% [code]
#number of GO terms enriched for each class
for myclass in classes:
    print(myclass)
    print(go_df[go_df['class']==myclass].groupby('NS').size())
    print(len(go_df[go_df['class']==myclass]))

# %% [code]
def get_revigo_summary(file):
    treemap_df = pd.read_csv(file, skiprows=4)

    #clean up 
    treemap_df[' Name'] = treemap_df[' Name'].str.strip().str.replace('"','')
    treemap_df[' Representative'] = treemap_df[' Representative'].str.strip().str.replace('"','')

    #get all represenatitive names 
    treemap_df[' Representative'] = np.where(treemap_df[' Representative'] == "null", \
                                             treemap_df[' Name'], treemap_df[' Representative'])

    #sum frequency for each representative group
    treemap_df.columns
    
    return treemap_df[[' Representative',' Value']].groupby(' Representative').sum().sort_values(' Value').reset_index()
    

# %% [code]
revigo_summary_df = pd.DataFrame()

bbh_cats = ["BBHsyn","BBHnonsyn","nonBBHsyn","nonBBHnonsyn"]
go_cats = ["BP","CC","MF"]
files = ["../dataframes/RevigoTreeMap_BBHnonsyn_BP.csv","../dataframes/RevigoTreeMap_BBHnonsyn_CC.csv","../dataframes/RevigoTreeMap_BBHnonsyn_MF.csv"]

for bbh_cat in bbh_cats:
    tmp_df = pd.DataFrame()
    for go_cat in go_cats:
        filename = "../dataframes/RevigoTreeMap_" + bbh_cat + "_" + go_cat + ".csv"
        df = get_revigo_summary(filename)
        row = pd.DataFrame({ go_cat:[df[' Representative'].tolist()]})
        tmp_df = pd.concat([tmp_df, row], axis=1) 
        
    tmp_df['class'] = bbh_cat
    revigo_summary_df = revigo_summary_df.append(tmp_df)

revigo_summary_df = revigo_summary_df[['class','BP','CC','MF']]
revigo_summary_df = revigo_summary_df.rename({"BP": "Biological Process","CC":"Cellular Component",\
                                              "MF":"Molecular Function"}, axis=1)

#revigo_summary_df = revigo_summary_df.apply(str)
revigo_summary_df.to_csv("../dataframes/Table1_GO_summary.csv", header=True)
revigo_summary_df

# %% [markdown]
## genes annotated as translation or ribosome

# %% [code]
#proportion of translation and ribosome genes in each class

#translation, ribosome
mygoterms = ["GO:0006412", "GO:0005840"]
entrynrs_for_goterm = []

for entrynr, associated_go_terms in associations.items():
    for goterm in mygoterms:
        if goterm in associated_go_terms:
            entrynrs_for_goterm.append(entrynr)
            
entrynrs_for_goterm = list(set(entrynrs_for_goterm))

print('Number of *genes* associated with goterms: ', len(set(entrynrs_for_goterm)))


def get_genes_with_entrynrs_df(gene_centric_df, list_of_entrynrs, synteny_category=None):
    df = gene_centric_df[(gene_centric_df['EntryNr'].isin(entrynrs_for_goterm))]
    if synteny_category:
        df = df[df['SyntenyCategory']==synteny_category]
        return df
    else:
        return df
    
#number of genes with an translation/ribosome goterm by synteny category
df = get_genes_with_entrynrs_df(gene_centric_df, entrynrs_for_goterm).groupby('class').size().reset_index(name="nb_genes")
df2 = gene_centric_df.groupby('class').size().reset_index(name='total')
df3 = pd.merge(left=df, right=df2, how="left", on="class")
df3['proportion'] = df3['nb_genes']/df3['total']
df3.apply(np.roll, shift=1)

print(df3.apply(np.roll, shift=1))

plt.figure(figsize=(5,5))
ax = sns.catplot(x="class", y="proportion", kind="bar", data=df3, order=classorder)
ax.set_xticklabels(classlabels, rotation = 45, ha="center")
plt.title("Homoeolog Genes with Ribosome\n or Translation GO Terms")
ax.set_xlabels("")
plt.tight_layout()
plt.savefig('../figures/raw_figures/Figure5.pdf')

# %% [markdown]
# Export all dataframes

# %% [code]
directory_to_save = "../dataframes/"

hom_df.to_csv( directory_to_save + "hom_df.csv")
paralogs_df.to_csv( directory_to_save + "paralogs_df.csv")
hom_df_with_synteny_scores.to_csv( directory_to_save + "hom_df_with_synteny_scores.csv")
exp_gene_centric_df.to_csv( directory_to_save + "gene_centric_df.csv")
go_df.to_csv( directory_to_save + "Supplemental_Table_4_GO_df.csv")

# %% [code]
print(len(hom_df))
hom_df[:5]

# %% [code]
print(len(hom_df_with_synteny_scores))
hom_df_with_synteny_scores[:5]

# %% [code]
print(len(paralogs_df))
paralogs_df[:5]

# %% [code]
print(len(exp_gene_centric_df))
exp_gene_centric_df[:5]

# %% [code]
print(len(go_df))
go_df[:5]

# %% [code]
